# Supplementary material for: Predicting drug-target interactions by dual-network integrated logistic matrix factorization
Source: Sci Rep. 2017 Jan 12;7:40376. doi: 10.1038/srep40376 (PMC5227688; doi:10.1038/srep40376)
Supplement: Supplementary Dataset 1 [file srep40376-s1.xls]

## Sheet: stClean3688Unique
Title: Predicting drug-target interactions by dual-network integrated logistic matrix factorization
Authors: Ming Hao, Stephen H. Bryant & Yanli Wang*
New compiled benchmark DTI data set with 3688 known interactions
Name	Type	UniProt ID	UniProt Name	cid	dbid
Tetrahydrofolic acid	SmallMoleculeDrug	P13995	Bifunctional methylenetetrahydrofolate dehydrogenase/cyclohydrolase, mitochondrial	91443	DB00116
Tetrahydrofolic acid	SmallMoleculeDrug	P48728	Aminomethyltransferase, mitochondrial	91443	DB00116
Tetrahydrofolic acid	SmallMoleculeDrug	O95954	Formimidoyltransferase-cyclodeaminase	91443	DB00116
Tetrahydrofolic acid	SmallMoleculeDrug	P31939	Bifunctional purine biosynthesis protein PURH	91443	DB00116
Tetrahydrofolic acid	SmallMoleculeDrug	P34896	Serine hydroxymethyltransferase, cytosolic	91443	DB00116
Tetrahydrofolic acid	SmallMoleculeDrug	P34897	Serine hydroxymethyltransferase, mitochondrial	91443	DB00116
Tetrahydrofolic acid	SmallMoleculeDrug	P42898	Methylenetetrahydrofolate reductase	91443	DB00116
Tetrahydrofolic acid	SmallMoleculeDrug	Q53ET4	Serine hydroxymethyltransferase	91443	DB00116
Tetrahydrofolic acid	SmallMoleculeDrug	Q96DP5	Methionyl-tRNA formyltransferase, mitochondrial	91443	DB00116
L-Histidine	SmallMoleculeDrug	P19113	Histidine decarboxylase	6274	DB00117
L-Histidine	SmallMoleculeDrug	P12081	Histidine--tRNA ligase, cytoplasmic	6274	DB00117
L-Histidine	SmallMoleculeDrug	Q99624	Sodium-coupled neutral amino acid transporter 3	6274	DB00117
L-Histidine	SmallMoleculeDrug	P42357	Histidine ammonia-lyase	6274	DB00117
S-Adenosylmethionine	SmallMoleculeDrug	Q14749	Glycine N-methyltransferase	34756	DB00118
S-Adenosylmethionine	SmallMoleculeDrug	P17707	S-adenosylmethionine decarboxylase proenzyme	34756	DB00118
S-Adenosylmethionine	SmallMoleculeDrug	P31153	S-adenosylmethionine synthase isoform type-2	34756	DB00118
S-Adenosylmethionine	SmallMoleculeDrug	P35520	Cystathionine beta-synthase	34756	DB00118
S-Adenosylmethionine	SmallMoleculeDrug	Q00266	S-adenosylmethionine synthase isoform type-1	34756	DB00118
S-Adenosylmethionine	SmallMoleculeDrug	P21964	Catechol O-methyltransferase	34756	DB00118
L-Phenylalanine	SmallMoleculeDrug	P17735	Tyrosine aminotransferase	6140	DB00120
L-Phenylalanine	SmallMoleculeDrug	Q9UHI5	Large neutral amino acids transporter small subunit 2	6140	DB00120
L-Phenylalanine	SmallMoleculeDrug	Q9Y285	Phenylalanine--tRNA ligase alpha subunit	6140	DB00120
L-Phenylalanine	SmallMoleculeDrug	P00439	Phenylalanine-4-hydroxylase	6140	DB00120
L-Phenylalanine	SmallMoleculeDrug	O95363	Phenylalanine--tRNA ligase, mitochondrial	6140	DB00120
L-Phenylalanine	SmallMoleculeDrug	Q9NSD9	Phenylalanine--tRNA ligase beta subunit	6140	DB00120
L-Phenylalanine	SmallMoleculeDrug	P07101	Tyrosine 3-monooxygenase	6140	DB00120
Biotin	SmallMoleculeDrug	P05166	Propionyl-CoA carboxylase beta chain, mitochondrial	171548	DB00121
Biotin	SmallMoleculeDrug	P50747	Biotin--protein ligase	171548	DB00121
Biotin	SmallMoleculeDrug	Q9Y289	Sodium-dependent multivitamin transporter	171548	DB00121
Biotin	SmallMoleculeDrug	Q9HCC0	Methylcrotonoyl-CoA carboxylase beta chain, mitochondrial	171548	DB00121
Biotin	SmallMoleculeDrug	Q96RQ3	Methylcrotonoyl-CoA carboxylase subunit alpha, mitochondrial	171548	DB00121
Biotin	SmallMoleculeDrug	P05165	Propionyl-CoA carboxylase alpha chain, mitochondrial	171548	DB00121
L-Arginine	SmallMoleculeDrug	Q8WY07	Cationic amino acid transporter 3	6322	DB00125
L-Arginine	SmallMoleculeDrug	Q96A70	Antizyme inhibitor 2	6322	DB00125
L-Arginine	SmallMoleculeDrug	P04424	Argininosuccinate lyase	6322	DB00125
L-Arginine	SmallMoleculeDrug	P30825	High affinity cationic amino acid transporter 1	6322	DB00125
L-Arginine	SmallMoleculeDrug	P78540	Arginase-2, mitochondrial	6322	DB00125
L-Arginine	SmallMoleculeDrug	O43246	Cationic amino acid transporter 4	6322	DB00125
L-Arginine	SmallMoleculeDrug	P00966	Argininosuccinate synthase	6322	DB00125
Vitamin C	SmallMoleculeDrug	O00469	Procollagen-lysine,2-oxoglutarate 5-dioxygenase 2	54670067	DB00126
Vitamin C	SmallMoleculeDrug	O14832	Phytanoyl-CoA dioxygenase, peroxisomal	54670067	DB00126
Vitamin C	SmallMoleculeDrug	O60568	Procollagen-lysine,2-oxoglutarate 5-dioxygenase 3	54670067	DB00126
Vitamin C	SmallMoleculeDrug	O75936	Gamma-butyrobetaine dioxygenase	54670067	DB00126
Vitamin C	SmallMoleculeDrug	P09172	Dopamine beta-hydroxylase	54670067	DB00126
Vitamin C	SmallMoleculeDrug	P13674	Prolyl 4-hydroxylase subunit alpha-1	54670067	DB00126
Vitamin C	SmallMoleculeDrug	Q32P28	Prolyl 3-hydroxylase 1	54670067	DB00126
Vitamin C	SmallMoleculeDrug	Q6N063	2-oxoglutarate and iron-dependent oxygenase domain-containing protein 2	54670067	DB00126
Vitamin C	SmallMoleculeDrug	Q6NS38	DNA oxidative demethylase ALKBH2	54670067	DB00126
Vitamin C	SmallMoleculeDrug	Q8IVL5	Prolyl 3-hydroxylase 2	54670067	DB00126
Vitamin C	SmallMoleculeDrug	Q8IVL6	Prolyl 3-hydroxylase 3	54670067	DB00126
Vitamin C	SmallMoleculeDrug	Q8N543	Prolyl 3-hydroxylase OGFOD1	54670067	DB00126
Vitamin C	SmallMoleculeDrug	Q96KS0	Egl nine homolog 2	54670067	DB00126
Vitamin C	SmallMoleculeDrug	Q96Q83	Alpha-ketoglutarate-dependent dioxygenase alkB homolog 3	54670067	DB00126
Vitamin C	SmallMoleculeDrug	Q9GZT9	Egl nine homolog 1	54670067	DB00126
Vitamin C	SmallMoleculeDrug	Q9UHI7	Solute carrier family 23 member 1	54670067	DB00126
Vitamin C	SmallMoleculeDrug	Q02809	Procollagen-lysine,2-oxoglutarate 5-dioxygenase 1	54670067	DB00126
Vitamin C	SmallMoleculeDrug	Q9H6Z9	Egl nine homolog 3	54670067	DB00126
Vitamin C	SmallMoleculeDrug	Q9NVH6	Trimethyllysine dioxygenase, mitochondrial	54670067	DB00126
Vitamin C	SmallMoleculeDrug	Q9NXG6	Transmembrane prolyl 4-hydroxylase	54670067	DB00126
Spermine	SmallMoleculeDrug	P52788	Spermine synthase	1103	DB00127
Spermine	SmallMoleculeDrug	Q9NWM0	Spermine oxidase	1103	DB00127
Spermine	SmallMoleculeDrug	P11926	Ornithine decarboxylase	1103	DB00127
Adenosine monophosphate	SmallMoleculeDrug	P16220	Cyclic AMP-responsive element-binding protein 1	6083	DB00131
Adenosine monophosphate	SmallMoleculeDrug	P11309	Serine/threonine-protein kinase pim-1	6083	DB00131
Adenosine monophosphate	SmallMoleculeDrug	Q07343	cAMP-specific 3',5'-cyclic phosphodiesterase 4B	6083	DB00131
Adenosine monophosphate	SmallMoleculeDrug	P06737	Glycogen phosphorylase, liver form	6083	DB00131
Adenosine monophosphate	SmallMoleculeDrug	Q9Y478	5'-AMP-activated protein kinase subunit beta-1	6083	DB00131
Adenosine monophosphate	SmallMoleculeDrug	P49773	Histidine triad nucleotide-binding protein 1	6083	DB00131
Adenosine monophosphate	SmallMoleculeDrug	Q08499	cAMP-specific 3',5'-cyclic phosphodiesterase 4D	6083	DB00131
Adenosine monophosphate	SmallMoleculeDrug	Q9NUB1	Acetyl-coenzyme A synthetase 2-like, mitochondrial	6083	DB00131
Adenosine monophosphate	SmallMoleculeDrug	Q9NR19	Acetyl-coenzyme A synthetase, cytoplasmic	6083	DB00131
Adenosine monophosphate	SmallMoleculeDrug	Q13131	5'-AMP-activated protein kinase catalytic subunit alpha-1	6083	DB00131
Adenosine monophosphate	SmallMoleculeDrug	O43741	5'-AMP-activated protein kinase subunit beta-2	6083	DB00131
Adenosine monophosphate	SmallMoleculeDrug	P33121	Long-chain-fatty-acid--CoA ligase 1	6083	DB00131
Adenosine monophosphate	SmallMoleculeDrug	P09467	Fructose-1,6-bisphosphatase 1	6083	DB00131
Adenosine monophosphate	SmallMoleculeDrug	P55263	Adenosine kinase	6083	DB00131
Alpha-Linolenic Acid	SmallMoleculeDrug	O60427	Fatty acid desaturase 1	5280934	DB00132
Alpha-Linolenic Acid	SmallMoleculeDrug	O95864	Fatty acid desaturase 2	5280934	DB00132
Alpha-Linolenic Acid	SmallMoleculeDrug	Q8NER1	Transient receptor potential cation channel subfamily V member 1	5280934	DB00132
Alpha-Linolenic Acid	SmallMoleculeDrug	Q9GZR5	Elongation of very long chain fatty acids protein 4	5280934	DB00132
L-Cystine	SmallMoleculeDrug	Q9UPY5	Cystine/glutamate transporter	67678	DB00138
L-Cystine	SmallMoleculeDrug	O60931	Cystinosin	67678	DB00138
L-Cystine	SmallMoleculeDrug	P82251	b(0,+)-type amino acid transporter 1	67678	DB00138
L-Cystine	SmallMoleculeDrug	Q07837	Neutral and basic amino acid transport protein rBAT	67678	DB00138
Riboflavin	SmallMoleculeDrug	Q969G6	Riboflavin kinase	493570	DB00140
Riboflavin	SmallMoleculeDrug	P30043	Flavin reductase (NADPH)	493570	DB00140
Glutathione	SmallMoleculeDrug	O14880	Microsomal glutathione S-transferase 3	124886	DB00143
Glutathione	SmallMoleculeDrug	O60760	Hematopoietic prostaglandin D synthase	124886	DB00143
Glutathione	SmallMoleculeDrug	O95881	Thioredoxin domain-containing protein 12	124886	DB00143
Glutathione	SmallMoleculeDrug	P08263	Glutathione S-transferase A1	124886	DB00143
Glutathione	SmallMoleculeDrug	P09210	Glutathione S-transferase A2	124886	DB00143
Glutathione	SmallMoleculeDrug	P10620	Microsomal glutathione S-transferase 1	124886	DB00143
Glutathione	SmallMoleculeDrug	P10768	S-formylglutathione hydrolase	124886	DB00143
Glutathione	SmallMoleculeDrug	P19440	Gamma-glutamyltranspeptidase 1	124886	DB00143
Glutathione	SmallMoleculeDrug	P28161	Glutathione S-transferase Mu 2	124886	DB00143
Glutathione	SmallMoleculeDrug	P35754	Glutaredoxin-1	124886	DB00143
Glutathione	SmallMoleculeDrug	P36969	Phospholipid hydroperoxide glutathione peroxidase, mitochondrial	124886	DB00143
Glutathione	SmallMoleculeDrug	P46439	Glutathione S-transferase Mu 5	124886	DB00143
Glutathione	SmallMoleculeDrug	P59796	Glutathione peroxidase 6	124886	DB00143
Glutathione	SmallMoleculeDrug	Q16775	Hydroxyacylglutathione hydrolase, mitochondrial	124886	DB00143
Glutathione	SmallMoleculeDrug	Q6NSD4	Glutathione peroxidase	124886	DB00143
Glutathione	SmallMoleculeDrug	Q8TED1	Probable glutathione peroxidase 8	124886	DB00143
Glutathione	SmallMoleculeDrug	Q96SL4	Glutathione peroxidase 7	124886	DB00143
Glutathione	SmallMoleculeDrug	Q99735	Microsomal glutathione S-transferase 2	124886	DB00143
Glutathione	SmallMoleculeDrug	Q9H4Y5	Glutathione S-transferase omega-2	124886	DB00143
Glutathione	SmallMoleculeDrug	Q9NS18	Glutaredoxin-2, mitochondrial	124886	DB00143
Glutathione	SmallMoleculeDrug	Q04760	Lactoylglutathione lyase	124886	DB00143
Glutathione	SmallMoleculeDrug	Q16873	Leukotriene C4 synthase	124886	DB00143
Glutathione	SmallMoleculeDrug	P00390	Glutathione reductase, mitochondrial	124886	DB00143
Glutathione	SmallMoleculeDrug	P48637	Glutathione synthetase	124886	DB00143
Glutathione	SmallMoleculeDrug	P09488	Glutathione S-transferase Mu 1	124886	DB00143
Glutathione	SmallMoleculeDrug	Q9Y2Q3	Glutathione S-transferase kappa 1	124886	DB00143
Glutathione	SmallMoleculeDrug	Q16772	Glutathione S-transferase A3	124886	DB00143
Glutathione	SmallMoleculeDrug	P21266	Glutathione S-transferase Mu 3	124886	DB00143
Glutathione	SmallMoleculeDrug	O15217	Glutathione S-transferase A4	124886	DB00143
Glutathione	SmallMoleculeDrug	Q03013	Glutathione S-transferase Mu 4	124886	DB00143
Glutathione	SmallMoleculeDrug	Q7RTV2	Glutathione S-transferase A5	124886	DB00143
Glutathione	SmallMoleculeDrug	P09211	Glutathione S-transferase P	124886	DB00143
Glutathione	SmallMoleculeDrug	P78417	Glutathione S-transferase omega-1	124886	DB00143
Glutathione	SmallMoleculeDrug	P07203	Glutathione peroxidase 1	124886	DB00143
Glutathione	SmallMoleculeDrug	P18283	Glutathione peroxidase 2	124886	DB00143
Glutathione	SmallMoleculeDrug	P30711	Glutathione S-transferase theta-1	124886	DB00143
Glutathione	SmallMoleculeDrug	O43708	Maleylacetoacetate isomerase	124886	DB00143
Glutathione	SmallMoleculeDrug	O75715	Epididymal secretory glutathione peroxidase	124886	DB00143
Glutathione	SmallMoleculeDrug	P22352	Glutathione peroxidase 3	124886	DB00143
Phosphatidylserine	SmallMoleculeDrug	P49619	Diacylglycerol kinase gamma	6323481	DB00144
Phosphatidylserine	SmallMoleculeDrug	Q9BVG9	Phosphatidylserine synthase 2	6323481	DB00144
Phosphatidylserine	SmallMoleculeDrug	Q9NXE4	Sphingomyelin phosphodiesterase 4	6323481	DB00144
Phosphatidylserine	SmallMoleculeDrug	Q9NY59	Sphingomyelin phosphodiesterase 3	6323481	DB00144
Phosphatidylserine	SmallMoleculeDrug	P17252	Protein kinase C alpha type	6323481	DB00144
Phosphatidylserine	SmallMoleculeDrug	P48651	Phosphatidylserine synthase 1	6323481	DB00144
Phosphatidylserine	SmallMoleculeDrug	Q9UG56	Phosphatidylserine decarboxylase proenzyme	6323481	DB00144
Phosphatidylserine	SmallMoleculeDrug	Q8WTV0	Scavenger receptor class B member 1	6323481	DB00144
Calcidiol	SmallMoleculeDrug	P11473	Vitamin D3 receptor	5283731	DB00146
Pyridoxal	SmallMoleculeDrug	O00764	Pyridoxal kinase	1050	DB00147
Thiamine	SmallMoleculeDrug	Q9H3S4	Thiamin pyrophosphokinase 1	1130	DB00152
Thiamine	SmallMoleculeDrug	O60779	Thiamine transporter 1	1130	DB00152
Ergocalciferol	SmallMoleculeDrug	P11473	Vitamin D3 receptor	5280793	DB00153
Dihomo-gamma-linolenic acid	SmallMoleculeDrug	P23219	Prostaglandin G/H synthase 1	5280581	DB00154
Dihomo-gamma-linolenic acid	SmallMoleculeDrug	P35354	Prostaglandin G/H synthase 2	5280581	DB00154
L-Citrulline	SmallMoleculeDrug	P00966	Argininosuccinate synthase	9750	DB00155
L-Citrulline	SmallMoleculeDrug	O95865	N(G),N(G)-dimethylarginine dimethylaminohydrolase 2	9750	DB00155
L-Citrulline	SmallMoleculeDrug	Q5T6L4	Argininosuccinate synthetase, isoform CRA_a	9750	DB00155
L-Citrulline	SmallMoleculeDrug	O94760	N(G),N(G)-dimethylarginine dimethylaminohydrolase 1	9750	DB00155
L-Citrulline	SmallMoleculeDrug	P00480	Ornithine carbamoyltransferase, mitochondrial	9750	DB00155
L-Citrulline	SmallMoleculeDrug	Q6TGC4	Protein-arginine deiminase type-6	9750	DB00155
L-Citrulline	SmallMoleculeDrug	Q9ULC6	Protein-arginine deiminase type-1	9750	DB00155
L-Citrulline	SmallMoleculeDrug	Q9ULW8	Protein-arginine deiminase type-3	9750	DB00155
L-Citrulline	SmallMoleculeDrug	Q9Y2J8	Protein-arginine deiminase type-2	9750	DB00155
L-Citrulline	SmallMoleculeDrug	Q9UM07	Protein-arginine deiminase type-4	9750	DB00155
Folic Acid	SmallMoleculeDrug	P14207	Folate receptor beta	6037	DB00158
Folic Acid	SmallMoleculeDrug	P41439	Folate receptor gamma	6037	DB00158
Icosapent	SmallMoleculeDrug	P35354	Prostaglandin G/H synthase 2	446284	DB00159
Icosapent	SmallMoleculeDrug	P23219	Prostaglandin G/H synthase 1	446284	DB00159
Icosapent	SmallMoleculeDrug	P37231	Peroxisome proliferator-activated receptor gamma	446284	DB00159
Icosapent	SmallMoleculeDrug	Q03181	Peroxisome proliferator-activated receptor delta	446284	DB00159
Icosapent	SmallMoleculeDrug	O60427	Fatty acid desaturase 1	446284	DB00159
Icosapent	SmallMoleculeDrug	O60488	Long-chain-fatty-acid--CoA ligase 4	446284	DB00159
Icosapent	SmallMoleculeDrug	O95573	Long-chain-fatty-acid--CoA ligase 3	446284	DB00159
Icosapent	SmallMoleculeDrug	O14842	Free fatty acid receptor 1	446284	DB00159
Icosapent	SmallMoleculeDrug	Q8NER1	Transient receptor potential cation channel subfamily V member 1	446284	DB00159
Vitamin A	SmallMoleculeDrug	Q96NR8	Retinol dehydrogenase 12	445354	DB00162
Vitamin A	SmallMoleculeDrug	O75911	Short-chain dehydrogenase/reductase 3	445354	DB00162
Vitamin A	SmallMoleculeDrug	P47895	Aldehyde dehydrogenase family 1 member A3	445354	DB00162
Vitamin A	SmallMoleculeDrug	Q6NUM9	All-trans-retinol 13,14-reductase	445354	DB00162
Vitamin A	SmallMoleculeDrug	Q8TC12	Retinol dehydrogenase 11	445354	DB00162
Vitamin A	SmallMoleculeDrug	Q9BTZ2	Dehydrogenase/reductase SDR family member 4	445354	DB00162
Vitamin A	SmallMoleculeDrug	Q9HBH5	Retinol dehydrogenase 14	445354	DB00162
Vitamin A	SmallMoleculeDrug	Q9NYR8	Retinol dehydrogenase 8	445354	DB00162
Vitamin A	SmallMoleculeDrug	O95237	Lecithin retinol acyltransferase	445354	DB00162
Vitamin A	SmallMoleculeDrug	P09455	Retinol-binding protein 1	445354	DB00162
Vitamin A	SmallMoleculeDrug	Q92781	11-cis retinol dehydrogenase	445354	DB00162
Vitamin A	SmallMoleculeDrug	Q8NBN7	Retinol dehydrogenase 13	445354	DB00162
Vitamin A	SmallMoleculeDrug	O94788	Retinal dehydrogenase 2	445354	DB00162
Vitamin A	SmallMoleculeDrug	P00352	Retinal dehydrogenase 1	445354	DB00162
Vitamin A	SmallMoleculeDrug	P12271	Retinaldehyde-binding protein 1	445354	DB00162
Vitamin E	SmallMoleculeDrug	O75469	Nuclear receptor subfamily 1 group I member 2	14985	DB00163
Vitamin E	SmallMoleculeDrug	P05771	Protein kinase C beta type	14985	DB00163
Vitamin E	SmallMoleculeDrug	P09917	Arachidonate 5-lipoxygenase	14985	DB00163
Vitamin E	SmallMoleculeDrug	P17252	Protein kinase C alpha type	14985	DB00163
Vitamin E	SmallMoleculeDrug	P23743	Diacylglycerol kinase alpha	14985	DB00163
Vitamin E	SmallMoleculeDrug	P62714	Serine/threonine-protein phosphatase 2A catalytic subunit beta isoform	14985	DB00163
Vitamin E	SmallMoleculeDrug	P67775	Serine/threonine-protein phosphatase 2A catalytic subunit alpha isoform	14985	DB00163
Vitamin E	SmallMoleculeDrug	Q9UDX3	SEC14-like protein 4	14985	DB00163
Vitamin E	SmallMoleculeDrug	Q9UDX4	SEC14-like protein 3	14985	DB00163
Vitamin E	SmallMoleculeDrug	O76054	SEC14-like protein 2	14985	DB00163
Pyridoxine	SmallMoleculeDrug	O00764	Pyridoxal kinase	1054	DB00165
Lipoic Acid	SmallMoleculeDrug	Q9Y234	Lipoyltransferase 1, mitochondrial	864	DB00166
Lipoic Acid	SmallMoleculeDrug	O43766	Lipoyl synthase, mitochondrial	864	DB00166
Lipoic Acid	SmallMoleculeDrug	Q9Y289	Sodium-dependent multivitamin transporter	864	DB00166
Aspartame	SmallMoleculeDrug	Q8NER1	Transient receptor potential cation channel subfamily V member 1	134601	DB00168
Aspartame	SmallMoleculeDrug	Q8TE23	Taste receptor type 1 member 2	134601	DB00168
Cholecalciferol	SmallMoleculeDrug	P11473	Vitamin D3 receptor	5280795	DB00169
Menadione	SmallMoleculeDrug	P38435	Vitamin K-dependent gamma-carboxylase	4055	DB00170
Menadione	SmallMoleculeDrug	Q9BQB6	Vitamin K epoxide reductase complex subunit 1	4055	DB00170
Menadione	SmallMoleculeDrug	Q8N0U8	Vitamin K epoxide reductase complex subunit 1-like protein 1	4055	DB00170
Menadione	SmallMoleculeDrug	P00734	Prothrombin	4055	DB00170
Menadione	SmallMoleculeDrug	P08709	Coagulation factor VII	4055	DB00170
Menadione	SmallMoleculeDrug	P00740	Coagulation factor IX	4055	DB00170
Menadione	SmallMoleculeDrug	P00742	Coagulation factor X	4055	DB00170
Menadione	SmallMoleculeDrug	P04070	Vitamin K-dependent protein C	4055	DB00170
Menadione	SmallMoleculeDrug	P07225	Vitamin K-dependent protein S	4055	DB00170
Menadione	SmallMoleculeDrug	P22891	Vitamin K-dependent protein Z	4055	DB00170
Menadione	SmallMoleculeDrug	P16083	Ribosyldihydronicotinamide dehydrogenase [quinone]	4055	DB00170
Menadione	SmallMoleculeDrug	P15559	NAD(P)H dehydrogenase [quinone] 1	4055	DB00170
Menadione	SmallMoleculeDrug	P02818	Osteocalcin	4055	DB00170
Pravastatin	SmallMoleculeDrug	P04035	3-hydroxy-3-methylglutaryl-coenzyme A reductase	54687	DB00175
Fluvoxamine	SmallMoleculeDrug	P31645	Sodium-dependent serotonin transporter	3404	DB00176
Valsartan	SmallMoleculeDrug	P30556	Type-1 angiotensin II receptor	60846	DB00177
Masoprocol	SmallMoleculeDrug	P09917	Arachidonate 5-lipoxygenase	71398	DB00179
Flunisolide	SmallMoleculeDrug	P04150	Glucocorticoid receptor	82153	DB00180
Nicotine	SmallMoleculeDrug	P43681	Neuronal acetylcholine receptor subunit alpha-4	942	DB00184
Nicotine	SmallMoleculeDrug	P36544	Neuronal acetylcholine receptor subunit alpha-7	942	DB00184
Nicotine	SmallMoleculeDrug	P17787	Neuronal acetylcholine receptor subunit beta-2	942	DB00184
Nicotine	SmallMoleculeDrug	Q15822	Neuronal acetylcholine receptor subunit alpha-2	942	DB00184
Nicotine	SmallMoleculeDrug	P32297	Neuronal acetylcholine receptor subunit alpha-3	942	DB00184
Nicotine	SmallMoleculeDrug	P30532	Neuronal acetylcholine receptor subunit alpha-5	942	DB00184
Nicotine	SmallMoleculeDrug	Q15825	Neuronal acetylcholine receptor subunit alpha-6	942	DB00184
Nicotine	SmallMoleculeDrug	Q9UGM1	Neuronal acetylcholine receptor subunit alpha-9	942	DB00184
Nicotine	SmallMoleculeDrug	Q9GZZ6	Neuronal acetylcholine receptor subunit alpha-10	942	DB00184
Nicotine	SmallMoleculeDrug	Q05901	Neuronal acetylcholine receptor subunit beta-3	942	DB00184
Nicotine	SmallMoleculeDrug	P30926	Neuronal acetylcholine receptor subunit beta-4	942	DB00184
Nicotine	SmallMoleculeDrug	P11511	Aromatase	942	DB00184
Nicotine	SmallMoleculeDrug	P28329	Choline O-acetyltransferase	942	DB00184
Cevimeline	SmallMoleculeDrug	P20309	Muscarinic acetylcholine receptor M3	25137844	DB00185
Cevimeline	SmallMoleculeDrug	P11229	Muscarinic acetylcholine receptor M1	25137844	DB00185
Lorazepam	SmallMoleculeDrug	P14867	Gamma-aminobutyric acid receptor subunit alpha-1	3958	DB00186
Lorazepam	SmallMoleculeDrug	P47869	Gamma-aminobutyric acid receptor subunit alpha-2	3958	DB00186
Lorazepam	SmallMoleculeDrug	P34903	Gamma-aminobutyric acid receptor subunit alpha-3	3958	DB00186
Lorazepam	SmallMoleculeDrug	P48169	Gamma-aminobutyric acid receptor subunit alpha-4	3958	DB00186
Lorazepam	SmallMoleculeDrug	P31644	Gamma-aminobutyric acid receptor subunit alpha-5	3958	DB00186
Lorazepam	SmallMoleculeDrug	Q16445	Gamma-aminobutyric acid receptor subunit alpha-6	3958	DB00186
Lorazepam	SmallMoleculeDrug	P18505	Gamma-aminobutyric acid receptor subunit beta-1	3958	DB00186
Lorazepam	SmallMoleculeDrug	P47870	Gamma-aminobutyric acid receptor subunit beta-2	3958	DB00186
Lorazepam	SmallMoleculeDrug	P28472	Gamma-aminobutyric acid receptor subunit beta-3	3958	DB00186
Lorazepam	SmallMoleculeDrug	O14764	Gamma-aminobutyric acid receptor subunit delta	3958	DB00186
Lorazepam	SmallMoleculeDrug	P78334	Gamma-aminobutyric acid receptor subunit epsilon	3958	DB00186
Lorazepam	SmallMoleculeDrug	Q8N1C3	Gamma-aminobutyric acid receptor subunit gamma-1	3958	DB00186
Lorazepam	SmallMoleculeDrug	P18507	Gamma-aminobutyric acid receptor subunit gamma-2	3958	DB00186
Lorazepam	SmallMoleculeDrug	Q99928	Gamma-aminobutyric acid receptor subunit gamma-3	3958	DB00186
Lorazepam	SmallMoleculeDrug	O00591	Gamma-aminobutyric acid receptor subunit pi	3958	DB00186
Lorazepam	SmallMoleculeDrug	Q9UN88	Gamma-aminobutyric acid receptor subunit theta	3958	DB00186
Lorazepam	SmallMoleculeDrug	P30536	Translocator protein	3958	DB00186
Esmolol	SmallMoleculeDrug	P08588	Beta-1 adrenergic receptor	59768	DB00187
Bortezomib	SmallMoleculeDrug	P20618	Proteasome subunit beta type-1	387447	DB00188
Bortezomib	SmallMoleculeDrug	P28074	Proteasome subunit beta type-5	387447	DB00188
Bortezomib	SmallMoleculeDrug	P49721	Proteasome subunit beta type-2	387447	DB00188
Bortezomib	SmallMoleculeDrug	P25786	Proteasome subunit alpha type-1	387447	DB00188
Bortezomib	SmallMoleculeDrug	P25787	Proteasome subunit alpha type-2	387447	DB00188
Bortezomib	SmallMoleculeDrug	P25788	Proteasome subunit alpha type-3	387447	DB00188
Bortezomib	SmallMoleculeDrug	P25789	Proteasome subunit alpha type-4	387447	DB00188
Bortezomib	SmallMoleculeDrug	P28066	Proteasome subunit alpha type-5	387447	DB00188
Bortezomib	SmallMoleculeDrug	P60900	Proteasome subunit alpha type-6	387447	DB00188
Bortezomib	SmallMoleculeDrug	O14818	Proteasome subunit alpha type-7	387447	DB00188
Bortezomib	SmallMoleculeDrug	P49720	Proteasome subunit beta type-3	387447	DB00188
Bortezomib	SmallMoleculeDrug	P28070	Proteasome subunit beta type-4	387447	DB00188
Bortezomib	SmallMoleculeDrug	P28072	Proteasome subunit beta type-6	387447	DB00188
Bortezomib	SmallMoleculeDrug	Q99436	Proteasome subunit beta type-7	387447	DB00188
Tramadol	SmallMoleculeDrug	P35372	Mu-type opioid receptor	33741	DB00193
Tramadol	SmallMoleculeDrug	P23975	Sodium-dependent noradrenaline transporter	33741	DB00193
Tramadol	SmallMoleculeDrug	P31645	Sodium-dependent serotonin transporter	33741	DB00193
Tramadol	SmallMoleculeDrug	P28335	5-hydroxytryptamine receptor 2C	33741	DB00193
Tramadol	SmallMoleculeDrug	P41145	Kappa-type opioid receptor	33741	DB00193
Tramadol	SmallMoleculeDrug	P41143	Delta-type opioid receptor	33741	DB00193
Tramadol	SmallMoleculeDrug	P20309	Muscarinic acetylcholine receptor M3	33741	DB00193
Betaxolol	SmallMoleculeDrug	P08588	Beta-1 adrenergic receptor	2369	DB00195
Betaxolol	SmallMoleculeDrug	P07550	Beta-2 adrenergic receptor	2369	DB00195
Oseltamivir	SmallMoleculeDrug	P23141	Liver carboxylesterase 1	65028	DB00198
Oseltamivir	SmallMoleculeDrug	Q99519	Sialidase-1	65028	DB00198
Oseltamivir	SmallMoleculeDrug	Q9Y3R4	Sialidase-2	65028	DB00198
Caffeine	SmallMoleculeDrug	P30542	Adenosine receptor A1	2519	DB00201
Caffeine	SmallMoleculeDrug	P29274	Adenosine receptor A2a	2519	DB00201
Caffeine	SmallMoleculeDrug	Q07343	cAMP-specific 3',5'-cyclic phosphodiesterase 4B	2519	DB00201
Caffeine	SmallMoleculeDrug	P54750	Calcium/calmodulin-dependent 3',5'-cyclic nucleotide phosphodiesterase 1A	2519	DB00201
Caffeine	SmallMoleculeDrug	Q01064	Calcium/calmodulin-dependent 3',5'-cyclic nucleotide phosphodiesterase 1B	2519	DB00201
Caffeine	SmallMoleculeDrug	Q14123	Calcium/calmodulin-dependent 3',5'-cyclic nucleotide phosphodiesterase 1C	2519	DB00201
Caffeine	SmallMoleculeDrug	Q9Y233	cAMP and cAMP-inhibited cGMP 3',5'-cyclic phosphodiesterase 10A	2519	DB00201
Caffeine	SmallMoleculeDrug	P27815	cAMP-specific 3',5'-cyclic phosphodiesterase 4A	2519	DB00201
Caffeine	SmallMoleculeDrug	Q08493	cAMP-specific 3',5'-cyclic phosphodiesterase 4C	2519	DB00201
Caffeine	SmallMoleculeDrug	Q08499	cAMP-specific 3',5'-cyclic phosphodiesterase 4D	2519	DB00201
Caffeine	SmallMoleculeDrug	Q9NP56	cAMP-specific 3',5'-cyclic phosphodiesterase 7B	2519	DB00201
Caffeine	SmallMoleculeDrug	O76074	cGMP-specific 3',5'-cyclic phosphodiesterase	2519	DB00201
Caffeine	SmallMoleculeDrug	P51160	Cone cGMP-specific 3',5'-cyclic phosphodiesterase subunit alpha'	2519	DB00201
Caffeine	SmallMoleculeDrug	Q13946	High affinity cAMP-specific 3',5'-cyclic phosphodiesterase 7A	2519	DB00201
Caffeine	SmallMoleculeDrug	O60658	High affinity cAMP-specific and IBMX-insensitive 3',5'-cyclic phosphodiesterase 8A	2519	DB00201
Caffeine	SmallMoleculeDrug	O95263	High affinity cAMP-specific and IBMX-insensitive 3',5'-cyclic phosphodiesterase 8B	2519	DB00201
Caffeine	SmallMoleculeDrug	O76083	High affinity cGMP-specific 3',5'-cyclic phosphodiesterase 9A	2519	DB00201
Caffeine	SmallMoleculeDrug	P16499	Rod cGMP-specific 3',5'-cyclic phosphodiesterase subunit alpha	2519	DB00201
Caffeine	SmallMoleculeDrug	P35913	Rod cGMP-specific 3',5'-cyclic phosphodiesterase subunit beta	2519	DB00201
Succinylcholine	SmallMoleculeDrug	Q9GZZ6	Neuronal acetylcholine receptor subunit alpha-10	5314	DB00202
Succinylcholine	SmallMoleculeDrug	P11229	Muscarinic acetylcholine receptor M1	5314	DB00202
Succinylcholine	SmallMoleculeDrug	P08172	Muscarinic acetylcholine receptor M2	5314	DB00202
Succinylcholine	SmallMoleculeDrug	P20309	Muscarinic acetylcholine receptor M3	5314	DB00202
Sildenafil	SmallMoleculeDrug	O76074	cGMP-specific 3',5'-cyclic phosphodiesterase	5212	DB00203
Dofetilide	SmallMoleculeDrug	O95069	Potassium channel subfamily K member 2	71329	DB00204
Dofetilide	SmallMoleculeDrug	Q14500	ATP-sensitive inward rectifier potassium channel 12	71329	DB00204
Pyrimethamine	SmallMoleculeDrug	P00374	Dihydrofolate reductase	4993	DB00205
Ticlopidine	SmallMoleculeDrug	Q9H244	P2Y purinoceptor 12	5472	DB00208
Trospium	SmallMoleculeDrug	P11229	Muscarinic acetylcholine receptor M1	5596	DB00209
Adapalene	SmallMoleculeDrug	P13631	Retinoic acid receptor gamma	60164	DB00210
Adapalene	SmallMoleculeDrug	P10826	Retinoic acid receptor beta	60164	DB00210
Adapalene	SmallMoleculeDrug	P48443	Retinoic acid receptor RXR-gamma	60164	DB00210
Adapalene	SmallMoleculeDrug	P28702	Retinoic acid receptor RXR-beta	60164	DB00210
Adapalene	SmallMoleculeDrug	P10276	Retinoic acid receptor alpha	60164	DB00210
Adapalene	SmallMoleculeDrug	P19793	Retinoic acid receptor RXR-alpha	60164	DB00210
Midodrine	SmallMoleculeDrug	P35348	Alpha-1A adrenergic receptor	4195	DB00211
Midodrine	SmallMoleculeDrug	P35368	Alpha-1B adrenergic receptor	4195	DB00211
Midodrine	SmallMoleculeDrug	P25100	Alpha-1D adrenergic receptor	4195	DB00211
Citalopram	SmallMoleculeDrug	P31645	Sodium-dependent serotonin transporter	2771	DB00215
Citalopram	SmallMoleculeDrug	P35367	Histamine H1 receptor	2771	DB00215
Citalopram	SmallMoleculeDrug	P35348	Alpha-1A adrenergic receptor	2771	DB00215
Citalopram	SmallMoleculeDrug	P11229	Muscarinic acetylcholine receptor M1	2771	DB00215
Eletriptan	SmallMoleculeDrug	P28221	5-hydroxytryptamine receptor 1D	77993	DB00216
Eletriptan	SmallMoleculeDrug	P28222	5-hydroxytryptamine receptor 1B	77993	DB00216
Eletriptan	SmallMoleculeDrug	P30939	5-hydroxytryptamine receptor 1F	77993	DB00216
Eletriptan	SmallMoleculeDrug	P08908	5-hydroxytryptamine receptor 1A	77993	DB00216
Eletriptan	SmallMoleculeDrug	P28566	5-hydroxytryptamine receptor 1E	77993	DB00216
Eletriptan	SmallMoleculeDrug	P41595	5-hydroxytryptamine receptor 2B	77993	DB00216
Eletriptan	SmallMoleculeDrug	P34969	5-hydroxytryptamine receptor 7	77993	DB00216
Bethanidine	SmallMoleculeDrug	P08913	Alpha-2A adrenergic receptor	2368	DB00217
Bethanidine	SmallMoleculeDrug	P18089	Alpha-2B adrenergic receptor	2368	DB00217
Bethanidine	SmallMoleculeDrug	P18825	Alpha-2C adrenergic receptor	2368	DB00217
Bethanidine	SmallMoleculeDrug	P48048	ATP-sensitive inward rectifier potassium channel 1	2368	DB00217
Bethanidine	SmallMoleculeDrug	P08588	Beta-1 adrenergic receptor	2368	DB00217
Bethanidine	SmallMoleculeDrug	P07550	Beta-2 adrenergic receptor	2368	DB00217
Bethanidine	SmallMoleculeDrug	P13945	Beta-3 adrenergic receptor	2368	DB00217
Oxyphenonium	SmallMoleculeDrug	P11229	Muscarinic acetylcholine receptor M1	5749	DB00219
Isoetarine	SmallMoleculeDrug	P08588	Beta-1 adrenergic receptor	3762	DB00221
Isoetarine	SmallMoleculeDrug	P07550	Beta-2 adrenergic receptor	3762	DB00221
Glimepiride	SmallMoleculeDrug	Q14654	ATP-sensitive inward rectifier potassium channel 11	3476	DB00222
Glimepiride	SmallMoleculeDrug	P48048	ATP-sensitive inward rectifier potassium channel 1	3476	DB00222
Diflorasone	SmallMoleculeDrug	P04150	Glucocorticoid receptor	71415	DB00223
Guanadrel	SmallMoleculeDrug	P23975	Sodium-dependent noradrenaline transporter	38521	DB00226
Lovastatin	SmallMoleculeDrug	P04035	3-hydroxy-3-methylglutaryl-coenzyme A reductase	53232	DB00227
Lovastatin	SmallMoleculeDrug	Q92769	Histone deacetylase 2	53232	DB00227
Enflurane	SmallMoleculeDrug	P14867	Gamma-aminobutyric acid receptor subunit alpha-1	3226	DB00228
Enflurane	SmallMoleculeDrug	P47869	Gamma-aminobutyric acid receptor subunit alpha-2	3226	DB00228
Enflurane	SmallMoleculeDrug	P34903	Gamma-aminobutyric acid receptor subunit alpha-3	3226	DB00228
Enflurane	SmallMoleculeDrug	P48169	Gamma-aminobutyric acid receptor subunit alpha-4	3226	DB00228
Enflurane	SmallMoleculeDrug	P31644	Gamma-aminobutyric acid receptor subunit alpha-5	3226	DB00228
Enflurane	SmallMoleculeDrug	Q16445	Gamma-aminobutyric acid receptor subunit alpha-6	3226	DB00228
Enflurane	SmallMoleculeDrug	P18505	Gamma-aminobutyric acid receptor subunit beta-1	3226	DB00228
Enflurane	SmallMoleculeDrug	P47870	Gamma-aminobutyric acid receptor subunit beta-2	3226	DB00228
Enflurane	SmallMoleculeDrug	P28472	Gamma-aminobutyric acid receptor subunit beta-3	3226	DB00228
Enflurane	SmallMoleculeDrug	O14764	Gamma-aminobutyric acid receptor subunit delta	3226	DB00228
Enflurane	SmallMoleculeDrug	P78334	Gamma-aminobutyric acid receptor subunit epsilon	3226	DB00228
Enflurane	SmallMoleculeDrug	Q8N1C3	Gamma-aminobutyric acid receptor subunit gamma-1	3226	DB00228
Enflurane	SmallMoleculeDrug	P18507	Gamma-aminobutyric acid receptor subunit gamma-2	3226	DB00228
Enflurane	SmallMoleculeDrug	Q99928	Gamma-aminobutyric acid receptor subunit gamma-3	3226	DB00228
Enflurane	SmallMoleculeDrug	O00591	Gamma-aminobutyric acid receptor subunit pi	3226	DB00228
Enflurane	SmallMoleculeDrug	Q9UN88	Gamma-aminobutyric acid receptor subunit theta	3226	DB00228
Enflurane	SmallMoleculeDrug	P23415	Glycine receptor subunit alpha-1	3226	DB00228
Enflurane	SmallMoleculeDrug	P48167	Glycine receptor subunit beta	3226	DB00228
Enflurane	SmallMoleculeDrug	O15554	Intermediate conductance calcium-activated potassium channel protein 4	3226	DB00228
Enflurane	SmallMoleculeDrug	Q09470	Potassium voltage-gated channel subfamily A member 1	3226	DB00228
Enflurane	SmallMoleculeDrug	P30049	ATP synthase subunit delta, mitochondrial	3226	DB00228
Temazepam	SmallMoleculeDrug	P14867	Gamma-aminobutyric acid receptor subunit alpha-1	5391	DB00231
Temazepam	SmallMoleculeDrug	P47869	Gamma-aminobutyric acid receptor subunit alpha-2	5391	DB00231
Temazepam	SmallMoleculeDrug	P34903	Gamma-aminobutyric acid receptor subunit alpha-3	5391	DB00231
Temazepam	SmallMoleculeDrug	P48169	Gamma-aminobutyric acid receptor subunit alpha-4	5391	DB00231
Temazepam	SmallMoleculeDrug	P31644	Gamma-aminobutyric acid receptor subunit alpha-5	5391	DB00231
Temazepam	SmallMoleculeDrug	Q16445	Gamma-aminobutyric acid receptor subunit alpha-6	5391	DB00231
Temazepam	SmallMoleculeDrug	P18505	Gamma-aminobutyric acid receptor subunit beta-1	5391	DB00231
Temazepam	SmallMoleculeDrug	P47870	Gamma-aminobutyric acid receptor subunit beta-2	5391	DB00231
Temazepam	SmallMoleculeDrug	P28472	Gamma-aminobutyric acid receptor subunit beta-3	5391	DB00231
Temazepam	SmallMoleculeDrug	Q8N1C3	Gamma-aminobutyric acid receptor subunit gamma-1	5391	DB00231
Temazepam	SmallMoleculeDrug	P18507	Gamma-aminobutyric acid receptor subunit gamma-2	5391	DB00231
Temazepam	SmallMoleculeDrug	Q99928	Gamma-aminobutyric acid receptor subunit gamma-3	5391	DB00231
Temazepam	SmallMoleculeDrug	O14764	Gamma-aminobutyric acid receptor subunit delta	5391	DB00231
Temazepam	SmallMoleculeDrug	P78334	Gamma-aminobutyric acid receptor subunit epsilon	5391	DB00231
Temazepam	SmallMoleculeDrug	O00591	Gamma-aminobutyric acid receptor subunit pi	5391	DB00231
Temazepam	SmallMoleculeDrug	P24046	Gamma-aminobutyric acid receptor subunit rho-1	5391	DB00231
Temazepam	SmallMoleculeDrug	P28476	Gamma-aminobutyric acid receptor subunit rho-2	5391	DB00231
Temazepam	SmallMoleculeDrug	A8MPY1	Gamma-aminobutyric acid receptor subunit rho-3	5391	DB00231
Temazepam	SmallMoleculeDrug	Q9UN88	Gamma-aminobutyric acid receptor subunit theta	5391	DB00231
Temazepam	SmallMoleculeDrug	P30536	Translocator protein	5391	DB00231
Methyclothiazide	SmallMoleculeDrug	P00915	Carbonic anhydrase 1	4121	DB00232
Methyclothiazide	SmallMoleculeDrug	P00918	Carbonic anhydrase 2	4121	DB00232
Methyclothiazide	SmallMoleculeDrug	P22748	Carbonic anhydrase 4	4121	DB00232
Aminosalicylic Acid	SmallMoleculeDrug	P35354	Prostaglandin G/H synthase 2	4649	DB00233
Aminosalicylic Acid	SmallMoleculeDrug	O15111	Inhibitor of nuclear factor kappa-B kinase subunit alpha	4649	DB00233
Aminosalicylic Acid	SmallMoleculeDrug	P09917	Arachidonate 5-lipoxygenase	4649	DB00233
Aminosalicylic Acid	SmallMoleculeDrug	Q9NZK7	Group IIE secretory phospholipase A2	4649	DB00233
Reboxetine	SmallMoleculeDrug	P23975	Sodium-dependent noradrenaline transporter	65856	DB00234
Butabarbital	SmallMoleculeDrug	P14867	Gamma-aminobutyric acid receptor subunit alpha-1	2479	DB00237
Butabarbital	SmallMoleculeDrug	P47869	Gamma-aminobutyric acid receptor subunit alpha-2	2479	DB00237
Butabarbital	SmallMoleculeDrug	P34903	Gamma-aminobutyric acid receptor subunit alpha-3	2479	DB00237
Butabarbital	SmallMoleculeDrug	P48169	Gamma-aminobutyric acid receptor subunit alpha-4	2479	DB00237
Butabarbital	SmallMoleculeDrug	P31644	Gamma-aminobutyric acid receptor subunit alpha-5	2479	DB00237
Butabarbital	SmallMoleculeDrug	Q16445	Gamma-aminobutyric acid receptor subunit alpha-6	2479	DB00237
Butabarbital	SmallMoleculeDrug	P18505	Gamma-aminobutyric acid receptor subunit beta-1	2479	DB00237
Butabarbital	SmallMoleculeDrug	P47870	Gamma-aminobutyric acid receptor subunit beta-2	2479	DB00237
Butabarbital	SmallMoleculeDrug	P28472	Gamma-aminobutyric acid receptor subunit beta-3	2479	DB00237
Butabarbital	SmallMoleculeDrug	O14764	Gamma-aminobutyric acid receptor subunit delta	2479	DB00237
Butabarbital	SmallMoleculeDrug	P78334	Gamma-aminobutyric acid receptor subunit epsilon	2479	DB00237
Butabarbital	SmallMoleculeDrug	Q8N1C3	Gamma-aminobutyric acid receptor subunit gamma-1	2479	DB00237
Butabarbital	SmallMoleculeDrug	P18507	Gamma-aminobutyric acid receptor subunit gamma-2	2479	DB00237
Butabarbital	SmallMoleculeDrug	Q99928	Gamma-aminobutyric acid receptor subunit gamma-3	2479	DB00237
Butabarbital	SmallMoleculeDrug	O00591	Gamma-aminobutyric acid receptor subunit pi	2479	DB00237
Butabarbital	SmallMoleculeDrug	Q9UN88	Gamma-aminobutyric acid receptor subunit theta	2479	DB00237
Butabarbital	SmallMoleculeDrug	P43681	Neuronal acetylcholine receptor subunit alpha-4	2479	DB00237
Butabarbital	SmallMoleculeDrug	P36544	Neuronal acetylcholine receptor subunit alpha-7	2479	DB00237
Butabarbital	SmallMoleculeDrug	P42262	Glutamate receptor 2	2479	DB00237
Alclometasone	SmallMoleculeDrug	P04150	Glucocorticoid receptor	5311000	DB00240
Butalbital	SmallMoleculeDrug	P14867	Gamma-aminobutyric acid receptor subunit alpha-1	2481	DB00241
Butalbital	SmallMoleculeDrug	P47869	Gamma-aminobutyric acid receptor subunit alpha-2	2481	DB00241
Butalbital	SmallMoleculeDrug	P34903	Gamma-aminobutyric acid receptor subunit alpha-3	2481	DB00241
Butalbital	SmallMoleculeDrug	P48169	Gamma-aminobutyric acid receptor subunit alpha-4	2481	DB00241
Butalbital	SmallMoleculeDrug	P31644	Gamma-aminobutyric acid receptor subunit alpha-5	2481	DB00241
Butalbital	SmallMoleculeDrug	Q16445	Gamma-aminobutyric acid receptor subunit alpha-6	2481	DB00241
Butalbital	SmallMoleculeDrug	P43681	Neuronal acetylcholine receptor subunit alpha-4	2481	DB00241
Butalbital	SmallMoleculeDrug	P36544	Neuronal acetylcholine receptor subunit alpha-7	2481	DB00241
Butalbital	SmallMoleculeDrug	P42262	Glutamate receptor 2	2481	DB00241
Butalbital	SmallMoleculeDrug	P18505	Gamma-aminobutyric acid receptor subunit beta-1	2481	DB00241
Butalbital	SmallMoleculeDrug	P47870	Gamma-aminobutyric acid receptor subunit beta-2	2481	DB00241
Butalbital	SmallMoleculeDrug	P28472	Gamma-aminobutyric acid receptor subunit beta-3	2481	DB00241
Butalbital	SmallMoleculeDrug	O14764	Gamma-aminobutyric acid receptor subunit delta	2481	DB00241
Butalbital	SmallMoleculeDrug	P78334	Gamma-aminobutyric acid receptor subunit epsilon	2481	DB00241
Butalbital	SmallMoleculeDrug	Q8N1C3	Gamma-aminobutyric acid receptor subunit gamma-1	2481	DB00241
Butalbital	SmallMoleculeDrug	P18507	Gamma-aminobutyric acid receptor subunit gamma-2	2481	DB00241
Butalbital	SmallMoleculeDrug	Q99928	Gamma-aminobutyric acid receptor subunit gamma-3	2481	DB00241
Butalbital	SmallMoleculeDrug	O00591	Gamma-aminobutyric acid receptor subunit pi	2481	DB00241
Butalbital	SmallMoleculeDrug	Q9UN88	Gamma-aminobutyric acid receptor subunit theta	2481	DB00241
Cladribine	SmallMoleculeDrug	P23921	Ribonucleoside-diphosphate reductase large subunit	20279	DB00242
Cladribine	SmallMoleculeDrug	P31350	Ribonucleoside-diphosphate reductase subunit M2	20279	DB00242
Cladribine	SmallMoleculeDrug	Q7LG56	Ribonucleoside-diphosphate reductase subunit M2 B	20279	DB00242
Cladribine	SmallMoleculeDrug	P56282	DNA polymerase epsilon subunit 2	20279	DB00242
Cladribine	SmallMoleculeDrug	Q9NRF9	DNA polymerase epsilon subunit 3	20279	DB00242
Cladribine	SmallMoleculeDrug	Q9NR33	DNA polymerase epsilon subunit 4	20279	DB00242
Cladribine	SmallMoleculeDrug	P00491	Purine nucleoside phosphorylase	20279	DB00242
Mesalazine	SmallMoleculeDrug	P35354	Prostaglandin G/H synthase 2	4075	DB00244
Mesalazine	SmallMoleculeDrug	P23219	Prostaglandin G/H synthase 1	4075	DB00244
Mesalazine	SmallMoleculeDrug	P09917	Arachidonate 5-lipoxygenase	4075	DB00244
Mesalazine	SmallMoleculeDrug	P37231	Peroxisome proliferator-activated receptor gamma	4075	DB00244
Mesalazine	SmallMoleculeDrug	O15111	Inhibitor of nuclear factor kappa-B kinase subunit alpha	4075	DB00244
Mesalazine	SmallMoleculeDrug	O14920	Inhibitor of nuclear factor kappa-B kinase subunit beta	4075	DB00244
Mesalazine	SmallMoleculeDrug	P05164	Myeloperoxidase	4075	DB00244
Benzatropine	SmallMoleculeDrug	P11229	Muscarinic acetylcholine receptor M1	1201549	DB00245
Benzatropine	SmallMoleculeDrug	Q01959	Sodium-dependent dopamine transporter	1201549	DB00245
Benzatropine	SmallMoleculeDrug	P35367	Histamine H1 receptor	1201549	DB00245
Ziprasidone	SmallMoleculeDrug	P14416	D(2) dopamine receptor	60854	DB00246
Ziprasidone	SmallMoleculeDrug	P28223	5-hydroxytryptamine receptor 2A	60854	DB00246
Ziprasidone	SmallMoleculeDrug	P21728	D(1A) dopamine receptor	60854	DB00246
Ziprasidone	SmallMoleculeDrug	P21918	D(1B) dopamine receptor	60854	DB00246
Ziprasidone	SmallMoleculeDrug	P35462	D(3) dopamine receptor	60854	DB00246
Ziprasidone	SmallMoleculeDrug	P21917	D(4) dopamine receptor	60854	DB00246
Ziprasidone	SmallMoleculeDrug	P08908	5-hydroxytryptamine receptor 1A	60854	DB00246
Ziprasidone	SmallMoleculeDrug	P28222	5-hydroxytryptamine receptor 1B	60854	DB00246
Ziprasidone	SmallMoleculeDrug	P28221	5-hydroxytryptamine receptor 1D	60854	DB00246
Ziprasidone	SmallMoleculeDrug	P28566	5-hydroxytryptamine receptor 1E	60854	DB00246
Ziprasidone	SmallMoleculeDrug	P28335	5-hydroxytryptamine receptor 2C	60854	DB00246
Ziprasidone	SmallMoleculeDrug	P46098	5-hydroxytryptamine receptor 3A	60854	DB00246
Ziprasidone	SmallMoleculeDrug	P50406	5-hydroxytryptamine receptor 6	60854	DB00246
Ziprasidone	SmallMoleculeDrug	P34969	5-hydroxytryptamine receptor 7	60854	DB00246
Ziprasidone	SmallMoleculeDrug	P35367	Histamine H1 receptor	60854	DB00246
Ziprasidone	SmallMoleculeDrug	P35348	Alpha-1A adrenergic receptor	60854	DB00246
Ziprasidone	SmallMoleculeDrug	P35368	Alpha-1B adrenergic receptor	60854	DB00246
Ziprasidone	SmallMoleculeDrug	P08913	Alpha-2A adrenergic receptor	60854	DB00246
Ziprasidone	SmallMoleculeDrug	P18089	Alpha-2B adrenergic receptor	60854	DB00246
Ziprasidone	SmallMoleculeDrug	P18825	Alpha-2C adrenergic receptor	60854	DB00246
Ziprasidone	SmallMoleculeDrug	P11229	Muscarinic acetylcholine receptor M1	60854	DB00246
Ziprasidone	SmallMoleculeDrug	P08172	Muscarinic acetylcholine receptor M2	60854	DB00246
Ziprasidone	SmallMoleculeDrug	P20309	Muscarinic acetylcholine receptor M3	60854	DB00246
Ziprasidone	SmallMoleculeDrug	P08173	Muscarinic acetylcholine receptor M4	60854	DB00246
Ziprasidone	SmallMoleculeDrug	P08912	Muscarinic acetylcholine receptor M5	60854	DB00246
Methysergide	SmallMoleculeDrug	P41595	5-hydroxytryptamine receptor 2B	6540428	DB00247
Methysergide	SmallMoleculeDrug	P28335	5-hydroxytryptamine receptor 2C	6540428	DB00247
Methysergide	SmallMoleculeDrug	P28223	5-hydroxytryptamine receptor 2A	6540428	DB00247
Methysergide	SmallMoleculeDrug	P08908	5-hydroxytryptamine receptor 1A	6540428	DB00247
Methysergide	SmallMoleculeDrug	P34969	5-hydroxytryptamine receptor 7	6540428	DB00247
Methysergide	SmallMoleculeDrug	P28222	5-hydroxytryptamine receptor 1B	6540428	DB00247
Methysergide	SmallMoleculeDrug	P30939	5-hydroxytryptamine receptor 1F	6540428	DB00247
Methysergide	SmallMoleculeDrug	P28566	5-hydroxytryptamine receptor 1E	6540428	DB00247
Cabergoline	SmallMoleculeDrug	P14416	D(2) dopamine receptor	54746	DB00248
Cabergoline	SmallMoleculeDrug	P41595	5-hydroxytryptamine receptor 2B	54746	DB00248
Cabergoline	SmallMoleculeDrug	P35462	D(3) dopamine receptor	54746	DB00248
Cabergoline	SmallMoleculeDrug	P28223	5-hydroxytryptamine receptor 2A	54746	DB00248
Cabergoline	SmallMoleculeDrug	P18089	Alpha-2B adrenergic receptor	54746	DB00248
Cabergoline	SmallMoleculeDrug	P28221	5-hydroxytryptamine receptor 1D	54746	DB00248
Cabergoline	SmallMoleculeDrug	P21917	D(4) dopamine receptor	54746	DB00248
Cabergoline	SmallMoleculeDrug	P08913	Alpha-2A adrenergic receptor	54746	DB00248
Cabergoline	SmallMoleculeDrug	P08908	5-hydroxytryptamine receptor 1A	54746	DB00248
Cabergoline	SmallMoleculeDrug	P18825	Alpha-2C adrenergic receptor	54746	DB00248
Cabergoline	SmallMoleculeDrug	P21918	D(1B) dopamine receptor	54746	DB00248
Cabergoline	SmallMoleculeDrug	P21728	D(1A) dopamine receptor	54746	DB00248
Cabergoline	SmallMoleculeDrug	P28222	5-hydroxytryptamine receptor 1B	54746	DB00248
Cabergoline	SmallMoleculeDrug	P28335	5-hydroxytryptamine receptor 2C	54746	DB00248
Cabergoline	SmallMoleculeDrug	P34969	5-hydroxytryptamine receptor 7	54746	DB00248
Cabergoline	SmallMoleculeDrug	P35348	Alpha-1A adrenergic receptor	54746	DB00248
Cabergoline	SmallMoleculeDrug	P35368	Alpha-1B adrenergic receptor	54746	DB00248
Cabergoline	SmallMoleculeDrug	P25100	Alpha-1D adrenergic receptor	54746	DB00248
Cabergoline	SmallMoleculeDrug	P08588	Beta-1 adrenergic receptor	54746	DB00248
Cabergoline	SmallMoleculeDrug	P07550	Beta-2 adrenergic receptor	54746	DB00248
Medrysone	SmallMoleculeDrug	P04150	Glucocorticoid receptor	247839	DB00253
Doxycycline	SmallMoleculeDrug	Q9UM07	Protein-arginine deiminase type-4	54671203	DB00254
Doxycycline	SmallMoleculeDrug	P61769	Beta-2-microglobulin	54671203	DB00254
Diethylstilbestrol	SmallMoleculeDrug	P03372	Estrogen receptor	3054	DB00255
Diethylstilbestrol	SmallMoleculeDrug	P62508	Estrogen-related receptor gamma	3054	DB00255
Diethylstilbestrol	SmallMoleculeDrug	Q92731	Estrogen receptor beta	3054	DB00255
Clotrimazole	SmallMoleculeDrug	O15554	Intermediate conductance calcium-activated potassium channel protein 4	2812	DB00257
Carmustine	SmallMoleculeDrug	P00390	Glutathione reductase, mitochondrial	2578	DB00262
Metoprolol	SmallMoleculeDrug	P08588	Beta-1 adrenergic receptor	4171	DB00264
Metoprolol	SmallMoleculeDrug	P07550	Beta-2 adrenergic receptor	4171	DB00264
Dicoumarol	SmallMoleculeDrug	Q9BQB6	Vitamin K epoxide reductase complex subunit 1	54676038	DB00266
Dicoumarol	SmallMoleculeDrug	P15559	NAD(P)H dehydrogenase [quinone] 1	54676038	DB00266
Dicoumarol	SmallMoleculeDrug	Q08257	Quinone oxidoreductase	54676038	DB00266
Ropinirole	SmallMoleculeDrug	P35462	D(3) dopamine receptor	5095	DB00268
Ropinirole	SmallMoleculeDrug	P14416	D(2) dopamine receptor	5095	DB00268
Ropinirole	SmallMoleculeDrug	P21917	D(4) dopamine receptor	5095	DB00268
Ropinirole	SmallMoleculeDrug	P08908	5-hydroxytryptamine receptor 1A	5095	DB00268
Ropinirole	SmallMoleculeDrug	P28221	5-hydroxytryptamine receptor 1D	5095	DB00268
Ropinirole	SmallMoleculeDrug	P41595	5-hydroxytryptamine receptor 2B	5095	DB00268
Ropinirole	SmallMoleculeDrug	P21728	D(1A) dopamine receptor	5095	DB00268
Ropinirole	SmallMoleculeDrug	P21918	D(1B) dopamine receptor	5095	DB00268
Ropinirole	SmallMoleculeDrug	P28222	5-hydroxytryptamine receptor 1B	5095	DB00268
Ropinirole	SmallMoleculeDrug	P28223	5-hydroxytryptamine receptor 2A	5095	DB00268
Ropinirole	SmallMoleculeDrug	P28335	5-hydroxytryptamine receptor 2C	5095	DB00268
Ropinirole	SmallMoleculeDrug	P08913	Alpha-2A adrenergic receptor	5095	DB00268
Ropinirole	SmallMoleculeDrug	P18089	Alpha-2B adrenergic receptor	5095	DB00268
Ropinirole	SmallMoleculeDrug	P18825	Alpha-2C adrenergic receptor	5095	DB00268
Isradipine	SmallMoleculeDrug	Q08289	Voltage-dependent L-type calcium channel subunit beta-2	3784	DB00270
Topiramate	SmallMoleculeDrug	P14867	Gamma-aminobutyric acid receptor subunit alpha-1	5284627	DB00273
Topiramate	SmallMoleculeDrug	P00918	Carbonic anhydrase 2	5284627	DB00273
Topiramate	SmallMoleculeDrug	P22748	Carbonic anhydrase 4	5284627	DB00273
Topiramate	SmallMoleculeDrug	P47869	Gamma-aminobutyric acid receptor subunit alpha-2	5284627	DB00273
Topiramate	SmallMoleculeDrug	P34903	Gamma-aminobutyric acid receptor subunit alpha-3	5284627	DB00273
Topiramate	SmallMoleculeDrug	P48169	Gamma-aminobutyric acid receptor subunit alpha-4	5284627	DB00273
Topiramate	SmallMoleculeDrug	P31644	Gamma-aminobutyric acid receptor subunit alpha-5	5284627	DB00273
Topiramate	SmallMoleculeDrug	Q16445	Gamma-aminobutyric acid receptor subunit alpha-6	5284627	DB00273
Topiramate	SmallMoleculeDrug	P18505	Gamma-aminobutyric acid receptor subunit beta-1	5284627	DB00273
Topiramate	SmallMoleculeDrug	P47870	Gamma-aminobutyric acid receptor subunit beta-2	5284627	DB00273
Topiramate	SmallMoleculeDrug	P28472	Gamma-aminobutyric acid receptor subunit beta-3	5284627	DB00273
Topiramate	SmallMoleculeDrug	O14764	Gamma-aminobutyric acid receptor subunit delta	5284627	DB00273
Topiramate	SmallMoleculeDrug	P78334	Gamma-aminobutyric acid receptor subunit epsilon	5284627	DB00273
Topiramate	SmallMoleculeDrug	Q8N1C3	Gamma-aminobutyric acid receptor subunit gamma-1	5284627	DB00273
Topiramate	SmallMoleculeDrug	P18507	Gamma-aminobutyric acid receptor subunit gamma-2	5284627	DB00273
Topiramate	SmallMoleculeDrug	Q99928	Gamma-aminobutyric acid receptor subunit gamma-3	5284627	DB00273
Topiramate	SmallMoleculeDrug	O00591	Gamma-aminobutyric acid receptor subunit pi	5284627	DB00273
Topiramate	SmallMoleculeDrug	Q9UN88	Gamma-aminobutyric acid receptor subunit theta	5284627	DB00273
Theophylline	SmallMoleculeDrug	P30542	Adenosine receptor A1	2153	DB00277
Theophylline	SmallMoleculeDrug	P29274	Adenosine receptor A2a	2153	DB00277
Theophylline	SmallMoleculeDrug	P29275	Adenosine receptor A2b	2153	DB00277
Theophylline	SmallMoleculeDrug	Q07343	cAMP-specific 3',5'-cyclic phosphodiesterase 4B	2153	DB00277
Theophylline	SmallMoleculeDrug	O76074	cGMP-specific 3',5'-cyclic phosphodiesterase	2153	DB00277
Theophylline	SmallMoleculeDrug	P27815	cAMP-specific 3',5'-cyclic phosphodiesterase 4A	2153	DB00277
Theophylline	SmallMoleculeDrug	Q92769	Histone deacetylase 2	2153	DB00277
Disopyramide	SmallMoleculeDrug	P11229	Muscarinic acetylcholine receptor M1	3114	DB00280
Disopyramide	SmallMoleculeDrug	P08172	Muscarinic acetylcholine receptor M2	3114	DB00280
Disopyramide	SmallMoleculeDrug	P20309	Muscarinic acetylcholine receptor M3	3114	DB00280
Disopyramide	SmallMoleculeDrug	Q9NZV8	Potassium voltage-gated channel subfamily D member 2	3114	DB00280
Disopyramide	SmallMoleculeDrug	Q9UK17	Potassium voltage-gated channel subfamily D member 3	3114	DB00280
Pamidronate	SmallMoleculeDrug	P14324	Farnesyl pyrophosphate synthase	4674	DB00282
Clemastine	SmallMoleculeDrug	P35367	Histamine H1 receptor	26987	DB00283
Venlafaxine	SmallMoleculeDrug	P31645	Sodium-dependent serotonin transporter	5656	DB00285
Venlafaxine	SmallMoleculeDrug	P23975	Sodium-dependent noradrenaline transporter	5656	DB00285
Venlafaxine	SmallMoleculeDrug	Q01959	Sodium-dependent dopamine transporter	5656	DB00285
Atomoxetine	SmallMoleculeDrug	P23975	Sodium-dependent noradrenaline transporter	54841	DB00289
Atomoxetine	SmallMoleculeDrug	P31645	Sodium-dependent serotonin transporter	54841	DB00289
Atomoxetine	SmallMoleculeDrug	Q01959	Sodium-dependent dopamine transporter	54841	DB00289
Etomidate	SmallMoleculeDrug	P14867	Gamma-aminobutyric acid receptor subunit alpha-1	667484	DB00292
Etomidate	SmallMoleculeDrug	P18089	Alpha-2B adrenergic receptor	667484	DB00292
Etomidate	SmallMoleculeDrug	P47869	Gamma-aminobutyric acid receptor subunit alpha-2	667484	DB00292
Etomidate	SmallMoleculeDrug	P34903	Gamma-aminobutyric acid receptor subunit alpha-3	667484	DB00292
Etomidate	SmallMoleculeDrug	P48169	Gamma-aminobutyric acid receptor subunit alpha-4	667484	DB00292
Etomidate	SmallMoleculeDrug	P31644	Gamma-aminobutyric acid receptor subunit alpha-5	667484	DB00292
Etomidate	SmallMoleculeDrug	Q16445	Gamma-aminobutyric acid receptor subunit alpha-6	667484	DB00292
Etomidate	SmallMoleculeDrug	P18505	Gamma-aminobutyric acid receptor subunit beta-1	667484	DB00292
Etomidate	SmallMoleculeDrug	P47870	Gamma-aminobutyric acid receptor subunit beta-2	667484	DB00292
Etomidate	SmallMoleculeDrug	P28472	Gamma-aminobutyric acid receptor subunit beta-3	667484	DB00292
Etomidate	SmallMoleculeDrug	O14764	Gamma-aminobutyric acid receptor subunit delta	667484	DB00292
Etomidate	SmallMoleculeDrug	P78334	Gamma-aminobutyric acid receptor subunit epsilon	667484	DB00292
Etomidate	SmallMoleculeDrug	Q8N1C3	Gamma-aminobutyric acid receptor subunit gamma-1	667484	DB00292
Etomidate	SmallMoleculeDrug	P18507	Gamma-aminobutyric acid receptor subunit gamma-2	667484	DB00292
Etomidate	SmallMoleculeDrug	Q99928	Gamma-aminobutyric acid receptor subunit gamma-3	667484	DB00292
Etomidate	SmallMoleculeDrug	O00591	Gamma-aminobutyric acid receptor subunit pi	667484	DB00292
Etomidate	SmallMoleculeDrug	Q9UN88	Gamma-aminobutyric acid receptor subunit theta	667484	DB00292
Raltitrexed	SmallMoleculeDrug	P04818	Thymidylate synthase	104758	DB00293
Raltitrexed	SmallMoleculeDrug	Q05932	Folylpolyglutamate synthase, mitochondrial	104758	DB00293
Etonogestrel	SmallMoleculeDrug	P03372	Estrogen receptor	6917715	DB00294
Morphine	SmallMoleculeDrug	P35372	Mu-type opioid receptor	5288826	DB00295
Morphine	SmallMoleculeDrug	P41145	Kappa-type opioid receptor	5288826	DB00295
Morphine	SmallMoleculeDrug	P41143	Delta-type opioid receptor	5288826	DB00295
Bupivacaine	SmallMoleculeDrug	P34995	Prostaglandin E2 receptor EP1 subtype	2474	DB00297
Dapiprazole	SmallMoleculeDrug	P35348	Alpha-1A adrenergic receptor	3033538	DB00298
Dapiprazole	SmallMoleculeDrug	P25100	Alpha-1D adrenergic receptor	3033538	DB00298
Dapiprazole	SmallMoleculeDrug	P35368	Alpha-1B adrenergic receptor	3033538	DB00298
Tranexamic Acid	SmallMoleculeDrug	P00747	Plasminogen	5526	DB00302
Desogestrel	SmallMoleculeDrug	P03372	Estrogen receptor	40973	DB00304
Talbutal	SmallMoleculeDrug	P14867	Gamma-aminobutyric acid receptor subunit alpha-1	8275	DB00306
Talbutal	SmallMoleculeDrug	P47869	Gamma-aminobutyric acid receptor subunit alpha-2	8275	DB00306
Talbutal	SmallMoleculeDrug	P34903	Gamma-aminobutyric acid receptor subunit alpha-3	8275	DB00306
Talbutal	SmallMoleculeDrug	P48169	Gamma-aminobutyric acid receptor subunit alpha-4	8275	DB00306
Talbutal	SmallMoleculeDrug	P31644	Gamma-aminobutyric acid receptor subunit alpha-5	8275	DB00306
Talbutal	SmallMoleculeDrug	Q16445	Gamma-aminobutyric acid receptor subunit alpha-6	8275	DB00306
Talbutal	SmallMoleculeDrug	P43681	Neuronal acetylcholine receptor subunit alpha-4	8275	DB00306
Talbutal	SmallMoleculeDrug	P36544	Neuronal acetylcholine receptor subunit alpha-7	8275	DB00306
Talbutal	SmallMoleculeDrug	P42262	Glutamate receptor 2	8275	DB00306
Talbutal	SmallMoleculeDrug	P18505	Gamma-aminobutyric acid receptor subunit beta-1	8275	DB00306
Talbutal	SmallMoleculeDrug	P47870	Gamma-aminobutyric acid receptor subunit beta-2	8275	DB00306
Talbutal	SmallMoleculeDrug	P28472	Gamma-aminobutyric acid receptor subunit beta-3	8275	DB00306
Talbutal	SmallMoleculeDrug	O14764	Gamma-aminobutyric acid receptor subunit delta	8275	DB00306
Talbutal	SmallMoleculeDrug	P78334	Gamma-aminobutyric acid receptor subunit epsilon	8275	DB00306
Talbutal	SmallMoleculeDrug	Q8N1C3	Gamma-aminobutyric acid receptor subunit gamma-1	8275	DB00306
Talbutal	SmallMoleculeDrug	P18507	Gamma-aminobutyric acid receptor subunit gamma-2	8275	DB00306
Talbutal	SmallMoleculeDrug	Q99928	Gamma-aminobutyric acid receptor subunit gamma-3	8275	DB00306
Talbutal	SmallMoleculeDrug	O00591	Gamma-aminobutyric acid receptor subunit pi	8275	DB00306
Talbutal	SmallMoleculeDrug	Q9UN88	Gamma-aminobutyric acid receptor subunit theta	8275	DB00306
Bexarotene	SmallMoleculeDrug	P19793	Retinoic acid receptor RXR-alpha	82146	DB00307
Bexarotene	SmallMoleculeDrug	P28702	Retinoic acid receptor RXR-beta	82146	DB00307
Bexarotene	SmallMoleculeDrug	P48443	Retinoic acid receptor RXR-gamma	82146	DB00307
Ibutilide	SmallMoleculeDrug	Q02641	Voltage-dependent L-type calcium channel subunit beta-1	60753	DB00308
Ibutilide	SmallMoleculeDrug	Q06432	Voltage-dependent calcium channel gamma-1 subunit	60753	DB00308
Ibutilide	SmallMoleculeDrug	O00180	Potassium channel subfamily K member 1	60753	DB00308
Ibutilide	SmallMoleculeDrug	Q9Y257	Potassium channel subfamily K member 6	60753	DB00308
Ibutilide	SmallMoleculeDrug	Q14654	ATP-sensitive inward rectifier potassium channel 11	60753	DB00308
Pentobarbital	SmallMoleculeDrug	P14867	Gamma-aminobutyric acid receptor subunit alpha-1	4737	DB00312
Pentobarbital	SmallMoleculeDrug	P47869	Gamma-aminobutyric acid receptor subunit alpha-2	4737	DB00312
Pentobarbital	SmallMoleculeDrug	P34903	Gamma-aminobutyric acid receptor subunit alpha-3	4737	DB00312
Pentobarbital	SmallMoleculeDrug	P48169	Gamma-aminobutyric acid receptor subunit alpha-4	4737	DB00312
Pentobarbital	SmallMoleculeDrug	P31644	Gamma-aminobutyric acid receptor subunit alpha-5	4737	DB00312
Pentobarbital	SmallMoleculeDrug	Q16445	Gamma-aminobutyric acid receptor subunit alpha-6	4737	DB00312
Pentobarbital	SmallMoleculeDrug	P43681	Neuronal acetylcholine receptor subunit alpha-4	4737	DB00312
Pentobarbital	SmallMoleculeDrug	P36544	Neuronal acetylcholine receptor subunit alpha-7	4737	DB00312
Pentobarbital	SmallMoleculeDrug	P42262	Glutamate receptor 2	4737	DB00312
Pentobarbital	SmallMoleculeDrug	P18505	Gamma-aminobutyric acid receptor subunit beta-1	4737	DB00312
Pentobarbital	SmallMoleculeDrug	P47870	Gamma-aminobutyric acid receptor subunit beta-2	4737	DB00312
Pentobarbital	SmallMoleculeDrug	P28472	Gamma-aminobutyric acid receptor subunit beta-3	4737	DB00312
Pentobarbital	SmallMoleculeDrug	O14764	Gamma-aminobutyric acid receptor subunit delta	4737	DB00312
Pentobarbital	SmallMoleculeDrug	P78334	Gamma-aminobutyric acid receptor subunit epsilon	4737	DB00312
Pentobarbital	SmallMoleculeDrug	Q8N1C3	Gamma-aminobutyric acid receptor subunit gamma-1	4737	DB00312
Pentobarbital	SmallMoleculeDrug	P18507	Gamma-aminobutyric acid receptor subunit gamma-2	4737	DB00312
Pentobarbital	SmallMoleculeDrug	Q99928	Gamma-aminobutyric acid receptor subunit gamma-3	4737	DB00312
Pentobarbital	SmallMoleculeDrug	O00591	Gamma-aminobutyric acid receptor subunit pi	4737	DB00312
Pentobarbital	SmallMoleculeDrug	Q9UN88	Gamma-aminobutyric acid receptor subunit theta	4737	DB00312
Zolmitriptan	SmallMoleculeDrug	P28222	5-hydroxytryptamine receptor 1B	60857	DB00315
Zolmitriptan	SmallMoleculeDrug	P28221	5-hydroxytryptamine receptor 1D	60857	DB00315
Zolmitriptan	SmallMoleculeDrug	P30939	5-hydroxytryptamine receptor 1F	60857	DB00315
Zolmitriptan	SmallMoleculeDrug	P08908	5-hydroxytryptamine receptor 1A	60857	DB00315
Acetaminophen	SmallMoleculeDrug	P35354	Prostaglandin G/H synthase 2	1983	DB00316
Acetaminophen	SmallMoleculeDrug	P23219	Prostaglandin G/H synthase 1	1983	DB00316
Codeine	SmallMoleculeDrug	P35372	Mu-type opioid receptor	5284371	DB00318
Codeine	SmallMoleculeDrug	P41145	Kappa-type opioid receptor	5284371	DB00318
Codeine	SmallMoleculeDrug	P41143	Delta-type opioid receptor	5284371	DB00318
Amitriptyline	SmallMoleculeDrug	P23975	Sodium-dependent noradrenaline transporter	2160	DB00321
Amitriptyline	SmallMoleculeDrug	P31645	Sodium-dependent serotonin transporter	2160	DB00321
Amitriptyline	SmallMoleculeDrug	P28223	5-hydroxytryptamine receptor 2A	2160	DB00321
Amitriptyline	SmallMoleculeDrug	P08908	5-hydroxytryptamine receptor 1A	2160	DB00321
Amitriptyline	SmallMoleculeDrug	P41143	Delta-type opioid receptor	2160	DB00321
Amitriptyline	SmallMoleculeDrug	P41145	Kappa-type opioid receptor	2160	DB00321
Amitriptyline	SmallMoleculeDrug	P04629	High affinity nerve growth factor receptor	2160	DB00321
Amitriptyline	SmallMoleculeDrug	Q16620	BDNF/NT-3 growth factors receptor	2160	DB00321
Amitriptyline	SmallMoleculeDrug	P35348	Alpha-1A adrenergic receptor	2160	DB00321
Amitriptyline	SmallMoleculeDrug	P25100	Alpha-1D adrenergic receptor	2160	DB00321
Amitriptyline	SmallMoleculeDrug	P08913	Alpha-2A adrenergic receptor	2160	DB00321
Amitriptyline	SmallMoleculeDrug	P35367	Histamine H1 receptor	2160	DB00321
Amitriptyline	SmallMoleculeDrug	P11229	Muscarinic acetylcholine receptor M1	2160	DB00321
Amitriptyline	SmallMoleculeDrug	P08172	Muscarinic acetylcholine receptor M2	2160	DB00321
Amitriptyline	SmallMoleculeDrug	P20309	Muscarinic acetylcholine receptor M3	2160	DB00321
Amitriptyline	SmallMoleculeDrug	P08173	Muscarinic acetylcholine receptor M4	2160	DB00321
Amitriptyline	SmallMoleculeDrug	P08912	Muscarinic acetylcholine receptor M5	2160	DB00321
Amitriptyline	SmallMoleculeDrug	O43526	Potassium voltage-gated channel subfamily KQT member 2	2160	DB00321
Amitriptyline	SmallMoleculeDrug	Q09470	Potassium voltage-gated channel subfamily A member 1	2160	DB00321
Amitriptyline	SmallMoleculeDrug	Q9NZV8	Potassium voltage-gated channel subfamily D member 2	2160	DB00321
Amitriptyline	SmallMoleculeDrug	Q9UK17	Potassium voltage-gated channel subfamily D member 3	2160	DB00321
Amitriptyline	SmallMoleculeDrug	P25021	Histamine H2 receptor	2160	DB00321
Amitriptyline	SmallMoleculeDrug	Q9H3N8	Histamine H4 receptor	2160	DB00321
Amitriptyline	SmallMoleculeDrug	Q99720	Sigma non-opioid intracellular receptor 1	2160	DB00321
Amitriptyline	SmallMoleculeDrug	P28335	5-hydroxytryptamine receptor 2C	2160	DB00321
Amitriptyline	SmallMoleculeDrug	P35368	Alpha-1B adrenergic receptor	2160	DB00321
Amitriptyline	SmallMoleculeDrug	P34969	5-hydroxytryptamine receptor 7	2160	DB00321
Amitriptyline	SmallMoleculeDrug	P28221	5-hydroxytryptamine receptor 1D	2160	DB00321
Amitriptyline	SmallMoleculeDrug	P35372	Mu-type opioid receptor	2160	DB00321
Amitriptyline	SmallMoleculeDrug	P28222	5-hydroxytryptamine receptor 1B	2160	DB00321
Amitriptyline	SmallMoleculeDrug	P50406	5-hydroxytryptamine receptor 6	2160	DB00321
Amitriptyline	SmallMoleculeDrug	O43525	Potassium voltage-gated channel subfamily KQT member 3	2160	DB00321
Amitriptyline	SmallMoleculeDrug	P08588	Beta-1 adrenergic receptor	2160	DB00321
Amitriptyline	SmallMoleculeDrug	P07550	Beta-2 adrenergic receptor	2160	DB00321
Amitriptyline	SmallMoleculeDrug	P13945	Beta-3 adrenergic receptor	2160	DB00321
Floxuridine	SmallMoleculeDrug	P04818	Thymidylate synthase	5790	DB00322
Tolcapone	SmallMoleculeDrug	P21964	Catechol O-methyltransferase	4659569	DB00323
Fluorometholone	SmallMoleculeDrug	P04150	Glucocorticoid receptor	9878	DB00324
Hydromorphone	SmallMoleculeDrug	P35372	Mu-type opioid receptor	5284570	DB00327
Hydromorphone	SmallMoleculeDrug	P41143	Delta-type opioid receptor	5284570	DB00327
Hydromorphone	SmallMoleculeDrug	P41145	Kappa-type opioid receptor	5284570	DB00327
Indomethacin	SmallMoleculeDrug	P23219	Prostaglandin G/H synthase 1	3715	DB00328
Indomethacin	SmallMoleculeDrug	P35354	Prostaglandin G/H synthase 2	3715	DB00328
Indomethacin	SmallMoleculeDrug	P14555	Phospholipase A2, membrane associated	3715	DB00328
Indomethacin	SmallMoleculeDrug	Q8N8N7	Prostaglandin reductase 2	3715	DB00328
Indomethacin	SmallMoleculeDrug	P37231	Peroxisome proliferator-activated receptor gamma	3715	DB00328
Indomethacin	SmallMoleculeDrug	Q04760	Lactoylglutathione lyase	3715	DB00328
Indomethacin	SmallMoleculeDrug	Q9Y5Y4	Prostaglandin D2 receptor 2	3715	DB00328
Indomethacin	SmallMoleculeDrug	Q07869	Peroxisome proliferator-activated receptor alpha	3715	DB00328
Methadone	SmallMoleculeDrug	P35372	Mu-type opioid receptor	4095	DB00333
Methadone	SmallMoleculeDrug	Q9GZZ6	Neuronal acetylcholine receptor subunit alpha-10	4095	DB00333
Methadone	SmallMoleculeDrug	P41143	Delta-type opioid receptor	4095	DB00333
Methadone	SmallMoleculeDrug	P46098	5-hydroxytryptamine receptor 3A	4095	DB00333
Olanzapine	SmallMoleculeDrug	P28223	5-hydroxytryptamine receptor 2A	4585	DB00334
Olanzapine	SmallMoleculeDrug	P14416	D(2) dopamine receptor	4585	DB00334
Olanzapine	SmallMoleculeDrug	P21728	D(1A) dopamine receptor	4585	DB00334
Olanzapine	SmallMoleculeDrug	P21918	D(1B) dopamine receptor	4585	DB00334
Olanzapine	SmallMoleculeDrug	P35462	D(3) dopamine receptor	4585	DB00334
Olanzapine	SmallMoleculeDrug	P21917	D(4) dopamine receptor	4585	DB00334
Olanzapine	SmallMoleculeDrug	P08908	5-hydroxytryptamine receptor 1A	4585	DB00334
Olanzapine	SmallMoleculeDrug	P28222	5-hydroxytryptamine receptor 1B	4585	DB00334
Olanzapine	SmallMoleculeDrug	P28221	5-hydroxytryptamine receptor 1D	4585	DB00334
Olanzapine	SmallMoleculeDrug	P28566	5-hydroxytryptamine receptor 1E	4585	DB00334
Olanzapine	SmallMoleculeDrug	P28335	5-hydroxytryptamine receptor 2C	4585	DB00334
Olanzapine	SmallMoleculeDrug	P46098	5-hydroxytryptamine receptor 3A	4585	DB00334
Olanzapine	SmallMoleculeDrug	P50406	5-hydroxytryptamine receptor 6	4585	DB00334
Olanzapine	SmallMoleculeDrug	P34969	5-hydroxytryptamine receptor 7	4585	DB00334
Olanzapine	SmallMoleculeDrug	P35367	Histamine H1 receptor	4585	DB00334
Olanzapine	SmallMoleculeDrug	P35348	Alpha-1A adrenergic receptor	4585	DB00334
Olanzapine	SmallMoleculeDrug	P35368	Alpha-1B adrenergic receptor	4585	DB00334
Olanzapine	SmallMoleculeDrug	P08913	Alpha-2A adrenergic receptor	4585	DB00334
Olanzapine	SmallMoleculeDrug	P18089	Alpha-2B adrenergic receptor	4585	DB00334
Olanzapine	SmallMoleculeDrug	P18825	Alpha-2C adrenergic receptor	4585	DB00334
Olanzapine	SmallMoleculeDrug	P11229	Muscarinic acetylcholine receptor M1	4585	DB00334
Olanzapine	SmallMoleculeDrug	P08172	Muscarinic acetylcholine receptor M2	4585	DB00334
Olanzapine	SmallMoleculeDrug	P20309	Muscarinic acetylcholine receptor M3	4585	DB00334
Olanzapine	SmallMoleculeDrug	P08173	Muscarinic acetylcholine receptor M4	4585	DB00334
Olanzapine	SmallMoleculeDrug	P08912	Muscarinic acetylcholine receptor M5	4585	DB00334
Olanzapine	SmallMoleculeDrug	P41595	5-hydroxytryptamine receptor 2B	4585	DB00334
Olanzapine	SmallMoleculeDrug	P47898	5-hydroxytryptamine receptor 5A	4585	DB00334
Olanzapine	SmallMoleculeDrug	P25021	Histamine H2 receptor	4585	DB00334
Olanzapine	SmallMoleculeDrug	Q9H3N8	Histamine H4 receptor	4585	DB00334
Olanzapine	SmallMoleculeDrug	P14867	Gamma-aminobutyric acid receptor subunit alpha-1	4585	DB00334
Olanzapine	SmallMoleculeDrug	P47869	Gamma-aminobutyric acid receptor subunit alpha-2	4585	DB00334
Olanzapine	SmallMoleculeDrug	P34903	Gamma-aminobutyric acid receptor subunit alpha-3	4585	DB00334
Olanzapine	SmallMoleculeDrug	P48169	Gamma-aminobutyric acid receptor subunit alpha-4	4585	DB00334
Olanzapine	SmallMoleculeDrug	P31644	Gamma-aminobutyric acid receptor subunit alpha-5	4585	DB00334
Olanzapine	SmallMoleculeDrug	Q16445	Gamma-aminobutyric acid receptor subunit alpha-6	4585	DB00334
Olanzapine	SmallMoleculeDrug	P18505	Gamma-aminobutyric acid receptor subunit beta-1	4585	DB00334
Olanzapine	SmallMoleculeDrug	P47870	Gamma-aminobutyric acid receptor subunit beta-2	4585	DB00334
Olanzapine	SmallMoleculeDrug	P28472	Gamma-aminobutyric acid receptor subunit beta-3	4585	DB00334
Olanzapine	SmallMoleculeDrug	O14764	Gamma-aminobutyric acid receptor subunit delta	4585	DB00334
Olanzapine	SmallMoleculeDrug	P78334	Gamma-aminobutyric acid receptor subunit epsilon	4585	DB00334
Olanzapine	SmallMoleculeDrug	Q8N1C3	Gamma-aminobutyric acid receptor subunit gamma-1	4585	DB00334
Olanzapine	SmallMoleculeDrug	P18507	Gamma-aminobutyric acid receptor subunit gamma-2	4585	DB00334
Olanzapine	SmallMoleculeDrug	Q99928	Gamma-aminobutyric acid receptor subunit gamma-3	4585	DB00334
Olanzapine	SmallMoleculeDrug	O00591	Gamma-aminobutyric acid receptor subunit pi	4585	DB00334
Olanzapine	SmallMoleculeDrug	Q9UN88	Gamma-aminobutyric acid receptor subunit theta	4585	DB00334
Olanzapine	SmallMoleculeDrug	P08588	Beta-1 adrenergic receptor	4585	DB00334
Olanzapine	SmallMoleculeDrug	P07550	Beta-2 adrenergic receptor	4585	DB00334
Olanzapine	SmallMoleculeDrug	P13945	Beta-3 adrenergic receptor	4585	DB00334
Atenolol	SmallMoleculeDrug	P08588	Beta-1 adrenergic receptor	2249	DB00335
Atenolol	SmallMoleculeDrug	P07550	Beta-2 adrenergic receptor	2249	DB00335
Metixene	SmallMoleculeDrug	P11229	Muscarinic acetylcholine receptor M1	4167	DB00340
Metixene	SmallMoleculeDrug	P08173	Muscarinic acetylcholine receptor M4	4167	DB00340
Metixene	SmallMoleculeDrug	P08912	Muscarinic acetylcholine receptor M5	4167	DB00340
Metixene	SmallMoleculeDrug	P08172	Muscarinic acetylcholine receptor M2	4167	DB00340
Metixene	SmallMoleculeDrug	P20309	Muscarinic acetylcholine receptor M3	4167	DB00340
Cetirizine	SmallMoleculeDrug	P35367	Histamine H1 receptor	2678	DB00341
Diltiazem	SmallMoleculeDrug	Q06432	Voltage-dependent calcium channel gamma-1 subunit	39186	DB00343
Protriptyline	SmallMoleculeDrug	P23975	Sodium-dependent noradrenaline transporter	4976	DB00344
Protriptyline	SmallMoleculeDrug	P31645	Sodium-dependent serotonin transporter	4976	DB00344
Alfuzosin	SmallMoleculeDrug	P35348	Alpha-1A adrenergic receptor	2092	DB00346
Alfuzosin	SmallMoleculeDrug	P35368	Alpha-1B adrenergic receptor	2092	DB00346
Alfuzosin	SmallMoleculeDrug	P25100	Alpha-1D adrenergic receptor	2092	DB00346
Nitisinone	SmallMoleculeDrug	P32754	4-hydroxyphenylpyruvate dioxygenase	115355	DB00348
Clobazam	SmallMoleculeDrug	P14867	Gamma-aminobutyric acid receptor subunit alpha-1	2789	DB00349
Clobazam	SmallMoleculeDrug	P47869	Gamma-aminobutyric acid receptor subunit alpha-2	2789	DB00349
Clobazam	SmallMoleculeDrug	P34903	Gamma-aminobutyric acid receptor subunit alpha-3	2789	DB00349
Clobazam	SmallMoleculeDrug	P48169	Gamma-aminobutyric acid receptor subunit alpha-4	2789	DB00349
Clobazam	SmallMoleculeDrug	P31644	Gamma-aminobutyric acid receptor subunit alpha-5	2789	DB00349
Clobazam	SmallMoleculeDrug	Q16445	Gamma-aminobutyric acid receptor subunit alpha-6	2789	DB00349
Clobazam	SmallMoleculeDrug	P18505	Gamma-aminobutyric acid receptor subunit beta-1	2789	DB00349
Clobazam	SmallMoleculeDrug	P47870	Gamma-aminobutyric acid receptor subunit beta-2	2789	DB00349
Clobazam	SmallMoleculeDrug	P28472	Gamma-aminobutyric acid receptor subunit beta-3	2789	DB00349
Clobazam	SmallMoleculeDrug	O14764	Gamma-aminobutyric acid receptor subunit delta	2789	DB00349
Clobazam	SmallMoleculeDrug	P78334	Gamma-aminobutyric acid receptor subunit epsilon	2789	DB00349
Clobazam	SmallMoleculeDrug	Q8N1C3	Gamma-aminobutyric acid receptor subunit gamma-1	2789	DB00349
Clobazam	SmallMoleculeDrug	P18507	Gamma-aminobutyric acid receptor subunit gamma-2	2789	DB00349
Clobazam	SmallMoleculeDrug	Q99928	Gamma-aminobutyric acid receptor subunit gamma-3	2789	DB00349
Clobazam	SmallMoleculeDrug	O00591	Gamma-aminobutyric acid receptor subunit pi	2789	DB00349
Clobazam	SmallMoleculeDrug	Q9UN88	Gamma-aminobutyric acid receptor subunit theta	2789	DB00349
Methylergometrine	SmallMoleculeDrug	P21728	D(1A) dopamine receptor	8226	DB00353
Buclizine	SmallMoleculeDrug	P35367	Histamine H1 receptor	6729	DB00354
Buclizine	SmallMoleculeDrug	P11229	Muscarinic acetylcholine receptor M1	6729	DB00354
Aminoglutethimide	SmallMoleculeDrug	P11511	Aromatase	2145	DB00357
Aminoglutethimide	SmallMoleculeDrug	P05108	Cholesterol side-chain cleavage enzyme, mitochondrial	2145	DB00357
Mefloquine	SmallMoleculeDrug	P69905	Hemoglobin subunit alpha	4046	DB00358
Mefloquine	SmallMoleculeDrug	P29274	Adenosine receptor A2a	4046	DB00358
Tetrahydrobiopterin	SmallMoleculeDrug	P00439	Phenylalanine-4-hydroxylase	1125	DB00360
Tetrahydrobiopterin	SmallMoleculeDrug	P07101	Tyrosine 3-monooxygenase	1125	DB00360
Tetrahydrobiopterin	SmallMoleculeDrug	P17752	Tryptophan 5-hydroxylase 1	1125	DB00360
Clozapine	SmallMoleculeDrug	P14416	D(2) dopamine receptor	2818	DB00363
Clozapine	SmallMoleculeDrug	P28223	5-hydroxytryptamine receptor 2A	2818	DB00363
Clozapine	SmallMoleculeDrug	P21728	D(1A) dopamine receptor	2818	DB00363
Clozapine	SmallMoleculeDrug	P35462	D(3) dopamine receptor	2818	DB00363
Clozapine	SmallMoleculeDrug	P21917	D(4) dopamine receptor	2818	DB00363
Clozapine	SmallMoleculeDrug	P08908	5-hydroxytryptamine receptor 1A	2818	DB00363
Clozapine	SmallMoleculeDrug	P28222	5-hydroxytryptamine receptor 1B	2818	DB00363
Clozapine	SmallMoleculeDrug	P28221	5-hydroxytryptamine receptor 1D	2818	DB00363
Clozapine	SmallMoleculeDrug	P28566	5-hydroxytryptamine receptor 1E	2818	DB00363
Clozapine	SmallMoleculeDrug	P28335	5-hydroxytryptamine receptor 2C	2818	DB00363
Clozapine	SmallMoleculeDrug	P46098	5-hydroxytryptamine receptor 3A	2818	DB00363
Clozapine	SmallMoleculeDrug	P50406	5-hydroxytryptamine receptor 6	2818	DB00363
Clozapine	SmallMoleculeDrug	P34969	5-hydroxytryptamine receptor 7	2818	DB00363
Clozapine	SmallMoleculeDrug	P35367	Histamine H1 receptor	2818	DB00363
Clozapine	SmallMoleculeDrug	Q9H3N8	Histamine H4 receptor	2818	DB00363
Clozapine	SmallMoleculeDrug	P35348	Alpha-1A adrenergic receptor	2818	DB00363
Clozapine	SmallMoleculeDrug	P35368	Alpha-1B adrenergic receptor	2818	DB00363
Clozapine	SmallMoleculeDrug	P08913	Alpha-2A adrenergic receptor	2818	DB00363
Clozapine	SmallMoleculeDrug	P18089	Alpha-2B adrenergic receptor	2818	DB00363
Clozapine	SmallMoleculeDrug	P18825	Alpha-2C adrenergic receptor	2818	DB00363
Clozapine	SmallMoleculeDrug	P11229	Muscarinic acetylcholine receptor M1	2818	DB00363
Clozapine	SmallMoleculeDrug	P08172	Muscarinic acetylcholine receptor M2	2818	DB00363
Clozapine	SmallMoleculeDrug	P20309	Muscarinic acetylcholine receptor M3	2818	DB00363
Clozapine	SmallMoleculeDrug	P08173	Muscarinic acetylcholine receptor M4	2818	DB00363
Clozapine	SmallMoleculeDrug	P08912	Muscarinic acetylcholine receptor M5	2818	DB00363
Clozapine	SmallMoleculeDrug	Q9NYX4	Neuron-specific vesicular protein calcyon	2818	DB00363
Doxylamine	SmallMoleculeDrug	P35367	Histamine H1 receptor	3162	DB00366
Doxylamine	SmallMoleculeDrug	P11229	Muscarinic acetylcholine receptor M1	3162	DB00366
Norepinephrine	SmallMoleculeDrug	P35348	Alpha-1A adrenergic receptor	439260	DB00368
Norepinephrine	SmallMoleculeDrug	P35368	Alpha-1B adrenergic receptor	439260	DB00368
Norepinephrine	SmallMoleculeDrug	P25100	Alpha-1D adrenergic receptor	439260	DB00368
Norepinephrine	SmallMoleculeDrug	P08913	Alpha-2A adrenergic receptor	439260	DB00368
Norepinephrine	SmallMoleculeDrug	P18089	Alpha-2B adrenergic receptor	439260	DB00368
Norepinephrine	SmallMoleculeDrug	P18825	Alpha-2C adrenergic receptor	439260	DB00368
Norepinephrine	SmallMoleculeDrug	P08588	Beta-1 adrenergic receptor	439260	DB00368
Norepinephrine	SmallMoleculeDrug	P07550	Beta-2 adrenergic receptor	439260	DB00368
Norepinephrine	SmallMoleculeDrug	P13945	Beta-3 adrenergic receptor	439260	DB00368
Norepinephrine	SmallMoleculeDrug	P00439	Phenylalanine-4-hydroxylase	439260	DB00368
Norepinephrine	SmallMoleculeDrug	Q05940	Synaptic vesicular amine transporter	439260	DB00368
Norepinephrine	SmallMoleculeDrug	P54219	Chromaffin granule amine transporter	439260	DB00368
Mirtazapine	SmallMoleculeDrug	P28223	5-hydroxytryptamine receptor 2A	4205	DB00370
Mirtazapine	SmallMoleculeDrug	P46098	5-hydroxytryptamine receptor 3A	4205	DB00370
Mirtazapine	SmallMoleculeDrug	P08913	Alpha-2A adrenergic receptor	4205	DB00370
Mirtazapine	SmallMoleculeDrug	P28335	5-hydroxytryptamine receptor 2C	4205	DB00370
Mirtazapine	SmallMoleculeDrug	P41145	Kappa-type opioid receptor	4205	DB00370
Mirtazapine	SmallMoleculeDrug	P35367	Histamine H1 receptor	4205	DB00370
Mirtazapine	SmallMoleculeDrug	P18825	Alpha-2C adrenergic receptor	4205	DB00370
Mirtazapine	SmallMoleculeDrug	P34969	5-hydroxytryptamine receptor 7	4205	DB00370
Mirtazapine	SmallMoleculeDrug	P35348	Alpha-1A adrenergic receptor	4205	DB00370
Mirtazapine	SmallMoleculeDrug	P35368	Alpha-1B adrenergic receptor	4205	DB00370
Mirtazapine	SmallMoleculeDrug	P25100	Alpha-1D adrenergic receptor	4205	DB00370
Mirtazapine	SmallMoleculeDrug	P14416	D(2) dopamine receptor	4205	DB00370
Mirtazapine	SmallMoleculeDrug	P35462	D(3) dopamine receptor	4205	DB00370
Mirtazapine	SmallMoleculeDrug	P23975	Sodium-dependent noradrenaline transporter	4205	DB00370
Mirtazapine	SmallMoleculeDrug	P31645	Sodium-dependent serotonin transporter	4205	DB00370
Mirtazapine	SmallMoleculeDrug	Q01959	Sodium-dependent dopamine transporter	4205	DB00370
Mirtazapine	SmallMoleculeDrug	P41595	5-hydroxytryptamine receptor 2B	4205	DB00370
Mirtazapine	SmallMoleculeDrug	P21728	D(1A) dopamine receptor	4205	DB00370
Mirtazapine	SmallMoleculeDrug	P21918	D(1B) dopamine receptor	4205	DB00370
Mirtazapine	SmallMoleculeDrug	Q9Y5N1	Histamine H3 receptor	4205	DB00370
Mirtazapine	SmallMoleculeDrug	P08588	Beta-1 adrenergic receptor	4205	DB00370
Mirtazapine	SmallMoleculeDrug	P07550	Beta-2 adrenergic receptor	4205	DB00370
Meprobamate	SmallMoleculeDrug	P14867	Gamma-aminobutyric acid receptor subunit alpha-1	4064	DB00371
Meprobamate	SmallMoleculeDrug	P47869	Gamma-aminobutyric acid receptor subunit alpha-2	4064	DB00371
Meprobamate	SmallMoleculeDrug	P34903	Gamma-aminobutyric acid receptor subunit alpha-3	4064	DB00371
Meprobamate	SmallMoleculeDrug	P48169	Gamma-aminobutyric acid receptor subunit alpha-4	4064	DB00371
Meprobamate	SmallMoleculeDrug	P31644	Gamma-aminobutyric acid receptor subunit alpha-5	4064	DB00371
Meprobamate	SmallMoleculeDrug	Q16445	Gamma-aminobutyric acid receptor subunit alpha-6	4064	DB00371
Meprobamate	SmallMoleculeDrug	P18505	Gamma-aminobutyric acid receptor subunit beta-1	4064	DB00371
Meprobamate	SmallMoleculeDrug	P47870	Gamma-aminobutyric acid receptor subunit beta-2	4064	DB00371
Meprobamate	SmallMoleculeDrug	P28472	Gamma-aminobutyric acid receptor subunit beta-3	4064	DB00371
Meprobamate	SmallMoleculeDrug	O14764	Gamma-aminobutyric acid receptor subunit delta	4064	DB00371
Meprobamate	SmallMoleculeDrug	P78334	Gamma-aminobutyric acid receptor subunit epsilon	4064	DB00371
Meprobamate	SmallMoleculeDrug	Q8N1C3	Gamma-aminobutyric acid receptor subunit gamma-1	4064	DB00371
Meprobamate	SmallMoleculeDrug	P18507	Gamma-aminobutyric acid receptor subunit gamma-2	4064	DB00371
Meprobamate	SmallMoleculeDrug	Q99928	Gamma-aminobutyric acid receptor subunit gamma-3	4064	DB00371
Meprobamate	SmallMoleculeDrug	O00591	Gamma-aminobutyric acid receptor subunit pi	4064	DB00371
Meprobamate	SmallMoleculeDrug	Q9UN88	Gamma-aminobutyric acid receptor subunit theta	4064	DB00371
Timolol	SmallMoleculeDrug	P08588	Beta-1 adrenergic receptor	5478	DB00373
Timolol	SmallMoleculeDrug	P07550	Beta-2 adrenergic receptor	5478	DB00373
Treprostinil	SmallMoleculeDrug	P43119	Prostacyclin receptor	6918140	DB00374
Treprostinil	SmallMoleculeDrug	Q03181	Peroxisome proliferator-activated receptor delta	6918140	DB00374
Treprostinil	SmallMoleculeDrug	Q9H244	P2Y purinoceptor 12	6918140	DB00374
Trihexyphenidyl	SmallMoleculeDrug	P11229	Muscarinic acetylcholine receptor M1	5572	DB00376
Trihexyphenidyl	SmallMoleculeDrug	P08172	Muscarinic acetylcholine receptor M2	5572	DB00376
Trihexyphenidyl	SmallMoleculeDrug	P20309	Muscarinic acetylcholine receptor M3	5572	DB00376
Trihexyphenidyl	SmallMoleculeDrug	P08173	Muscarinic acetylcholine receptor M4	5572	DB00376
Trihexyphenidyl	SmallMoleculeDrug	P08912	Muscarinic acetylcholine receptor M5	5572	DB00376
Palonosetron	SmallMoleculeDrug	P46098	5-hydroxytryptamine receptor 3A	148211	DB00377
Mexiletine	SmallMoleculeDrug	P35869	Aryl hydrocarbon receptor	4178	DB00379
Amlodipine	SmallMoleculeDrug	Q08289	Voltage-dependent L-type calcium channel subunit beta-2	2162	DB00381
Amlodipine	SmallMoleculeDrug	Q6TME4	Voltage-dependent L-type calcium channel subunit beta-1	2162	DB00381
Amlodipine	SmallMoleculeDrug	P00915	Carbonic anhydrase 1	2162	DB00381
Amlodipine	SmallMoleculeDrug	P17405	Sphingomyelin phosphodiesterase	2162	DB00381
Oxyphencyclimine	SmallMoleculeDrug	P20309	Muscarinic acetylcholine receptor M3	4642	DB00383
Oxyphencyclimine	SmallMoleculeDrug	P11229	Muscarinic acetylcholine receptor M1	4642	DB00383
Oxyphencyclimine	SmallMoleculeDrug	P08172	Muscarinic acetylcholine receptor M2	4642	DB00383
Triamterene	SmallMoleculeDrug	P51170	Amiloride-sensitive sodium channel subunit gamma	5546	DB00384
Triamterene	SmallMoleculeDrug	P37088	Amiloride-sensitive sodium channel subunit alpha	5546	DB00384
Triamterene	SmallMoleculeDrug	P51168	Amiloride-sensitive sodium channel subunit beta	5546	DB00384
Triamterene	SmallMoleculeDrug	P51172	Amiloride-sensitive sodium channel subunit delta	5546	DB00384
Procyclidine	SmallMoleculeDrug	P11229	Muscarinic acetylcholine receptor M1	4919	DB00387
Procyclidine	SmallMoleculeDrug	P08172	Muscarinic acetylcholine receptor M2	4919	DB00387
Procyclidine	SmallMoleculeDrug	P08173	Muscarinic acetylcholine receptor M4	4919	DB00387
Procyclidine	SmallMoleculeDrug	P20309	Muscarinic acetylcholine receptor M3	4919	DB00387
Phenylephrine	SmallMoleculeDrug	P35348	Alpha-1A adrenergic receptor	6041	DB00388
Phenylephrine	SmallMoleculeDrug	P35368	Alpha-1B adrenergic receptor	6041	DB00388
Phenylephrine	SmallMoleculeDrug	P25100	Alpha-1D adrenergic receptor	6041	DB00388
Sulpiride	SmallMoleculeDrug	P14416	D(2) dopamine receptor	5355	DB00391
Sulpiride	SmallMoleculeDrug	P35462	D(3) dopamine receptor	5355	DB00391
Ethopropazine	SmallMoleculeDrug	P11229	Muscarinic acetylcholine receptor M1	3290	DB00392
Ethopropazine	SmallMoleculeDrug	P08172	Muscarinic acetylcholine receptor M2	3290	DB00392
Nimodipine	SmallMoleculeDrug	Q02641	Voltage-dependent L-type calcium channel subunit beta-1	4497	DB00393
Nimodipine	SmallMoleculeDrug	Q08289	Voltage-dependent L-type calcium channel subunit beta-2	4497	DB00393
Nimodipine	SmallMoleculeDrug	P54284	Voltage-dependent L-type calcium channel subunit beta-3	4497	DB00393
Nimodipine	SmallMoleculeDrug	O00305	Voltage-dependent L-type calcium channel subunit beta-4	4497	DB00393
Nimodipine	SmallMoleculeDrug	P35869	Aryl hydrocarbon receptor	4497	DB00393
Progesterone	SmallMoleculeDrug	P03372	Estrogen receptor	5994	DB00396
Progesterone	SmallMoleculeDrug	P05093	Steroid 17-alpha-hydroxylase/17,20 lyase	5994	DB00396
Progesterone	SmallMoleculeDrug	P41145	Kappa-type opioid receptor	5994	DB00396
Phenylpropanolamine	SmallMoleculeDrug	P35348	Alpha-1A adrenergic receptor	26934	DB00397
Phenylpropanolamine	SmallMoleculeDrug	P08913	Alpha-2A adrenergic receptor	26934	DB00397
Phenylpropanolamine	SmallMoleculeDrug	P21728	D(1A) dopamine receptor	26934	DB00397
Phenylpropanolamine	SmallMoleculeDrug	P08588	Beta-1 adrenergic receptor	26934	DB00397
Phenylpropanolamine	SmallMoleculeDrug	P07550	Beta-2 adrenergic receptor	26934	DB00397
Zoledronate	SmallMoleculeDrug	P14324	Farnesyl pyrophosphate synthase	68740	DB00399
Zoledronate	SmallMoleculeDrug	O95749	Geranylgeranyl pyrophosphate synthase	68740	DB00399
Nisoldipine	SmallMoleculeDrug	Q08289	Voltage-dependent L-type calcium channel subunit beta-2	4499	DB00401
Eszopiclone	SmallMoleculeDrug	P14867	Gamma-aminobutyric acid receptor subunit alpha-1	969472	DB00402
Eszopiclone	SmallMoleculeDrug	P47869	Gamma-aminobutyric acid receptor subunit alpha-2	969472	DB00402
Eszopiclone	SmallMoleculeDrug	P34903	Gamma-aminobutyric acid receptor subunit alpha-3	969472	DB00402
Eszopiclone	SmallMoleculeDrug	P31644	Gamma-aminobutyric acid receptor subunit alpha-5	969472	DB00402
Eszopiclone	SmallMoleculeDrug	P30536	Translocator protein	969472	DB00402
Eszopiclone	SmallMoleculeDrug	P48169	Gamma-aminobutyric acid receptor subunit alpha-4	969472	DB00402
Eszopiclone	SmallMoleculeDrug	Q16445	Gamma-aminobutyric acid receptor subunit alpha-6	969472	DB00402
Eszopiclone	SmallMoleculeDrug	P18505	Gamma-aminobutyric acid receptor subunit beta-1	969472	DB00402
Eszopiclone	SmallMoleculeDrug	P47870	Gamma-aminobutyric acid receptor subunit beta-2	969472	DB00402
Eszopiclone	SmallMoleculeDrug	P28472	Gamma-aminobutyric acid receptor subunit beta-3	969472	DB00402
Eszopiclone	SmallMoleculeDrug	O14764	Gamma-aminobutyric acid receptor subunit delta	969472	DB00402
Eszopiclone	SmallMoleculeDrug	P78334	Gamma-aminobutyric acid receptor subunit epsilon	969472	DB00402
Eszopiclone	SmallMoleculeDrug	Q8N1C3	Gamma-aminobutyric acid receptor subunit gamma-1	969472	DB00402
Eszopiclone	SmallMoleculeDrug	P18507	Gamma-aminobutyric acid receptor subunit gamma-2	969472	DB00402
Eszopiclone	SmallMoleculeDrug	Q99928	Gamma-aminobutyric acid receptor subunit gamma-3	969472	DB00402
Eszopiclone	SmallMoleculeDrug	O00591	Gamma-aminobutyric acid receptor subunit pi	969472	DB00402
Eszopiclone	SmallMoleculeDrug	Q9UN88	Gamma-aminobutyric acid receptor subunit theta	969472	DB00402
Alprazolam	SmallMoleculeDrug	P14867	Gamma-aminobutyric acid receptor subunit alpha-1	2118	DB00404
Alprazolam	SmallMoleculeDrug	P47869	Gamma-aminobutyric acid receptor subunit alpha-2	2118	DB00404
Alprazolam	SmallMoleculeDrug	P34903	Gamma-aminobutyric acid receptor subunit alpha-3	2118	DB00404
Alprazolam	SmallMoleculeDrug	P48169	Gamma-aminobutyric acid receptor subunit alpha-4	2118	DB00404
Alprazolam	SmallMoleculeDrug	P31644	Gamma-aminobutyric acid receptor subunit alpha-5	2118	DB00404
Alprazolam	SmallMoleculeDrug	Q16445	Gamma-aminobutyric acid receptor subunit alpha-6	2118	DB00404
Alprazolam	SmallMoleculeDrug	P18505	Gamma-aminobutyric acid receptor subunit beta-1	2118	DB00404
Alprazolam	SmallMoleculeDrug	P47870	Gamma-aminobutyric acid receptor subunit beta-2	2118	DB00404
Alprazolam	SmallMoleculeDrug	P28472	Gamma-aminobutyric acid receptor subunit beta-3	2118	DB00404
Alprazolam	SmallMoleculeDrug	O14764	Gamma-aminobutyric acid receptor subunit delta	2118	DB00404
Alprazolam	SmallMoleculeDrug	P78334	Gamma-aminobutyric acid receptor subunit epsilon	2118	DB00404
Alprazolam	SmallMoleculeDrug	Q8N1C3	Gamma-aminobutyric acid receptor subunit gamma-1	2118	DB00404
Alprazolam	SmallMoleculeDrug	P18507	Gamma-aminobutyric acid receptor subunit gamma-2	2118	DB00404
Alprazolam	SmallMoleculeDrug	Q99928	Gamma-aminobutyric acid receptor subunit gamma-3	2118	DB00404
Alprazolam	SmallMoleculeDrug	O00591	Gamma-aminobutyric acid receptor subunit pi	2118	DB00404
Alprazolam	SmallMoleculeDrug	Q9UN88	Gamma-aminobutyric acid receptor subunit theta	2118	DB00404
Dexbrompheniramine	SmallMoleculeDrug	P35367	Histamine H1 receptor	16960	DB00405
Loxapine	SmallMoleculeDrug	P14416	D(2) dopamine receptor	3964	DB00408
Loxapine	SmallMoleculeDrug	P21728	D(1A) dopamine receptor	3964	DB00408
Loxapine	SmallMoleculeDrug	P28223	5-hydroxytryptamine receptor 2A	3964	DB00408
Loxapine	SmallMoleculeDrug	P28335	5-hydroxytryptamine receptor 2C	3964	DB00408
Loxapine	SmallMoleculeDrug	P08908	5-hydroxytryptamine receptor 1A	3964	DB00408
Loxapine	SmallMoleculeDrug	P28222	5-hydroxytryptamine receptor 1B	3964	DB00408
Loxapine	SmallMoleculeDrug	P28221	5-hydroxytryptamine receptor 1D	3964	DB00408
Loxapine	SmallMoleculeDrug	P28566	5-hydroxytryptamine receptor 1E	3964	DB00408
Loxapine	SmallMoleculeDrug	P46098	5-hydroxytryptamine receptor 3A	3964	DB00408
Loxapine	SmallMoleculeDrug	P47898	5-hydroxytryptamine receptor 5A	3964	DB00408
Loxapine	SmallMoleculeDrug	P50406	5-hydroxytryptamine receptor 6	3964	DB00408
Loxapine	SmallMoleculeDrug	P34969	5-hydroxytryptamine receptor 7	3964	DB00408
Loxapine	SmallMoleculeDrug	P35348	Alpha-1A adrenergic receptor	3964	DB00408
Loxapine	SmallMoleculeDrug	P35368	Alpha-1B adrenergic receptor	3964	DB00408
Loxapine	SmallMoleculeDrug	P08913	Alpha-2A adrenergic receptor	3964	DB00408
Loxapine	SmallMoleculeDrug	P18089	Alpha-2B adrenergic receptor	3964	DB00408
Loxapine	SmallMoleculeDrug	P18825	Alpha-2C adrenergic receptor	3964	DB00408
Loxapine	SmallMoleculeDrug	P08588	Beta-1 adrenergic receptor	3964	DB00408
Loxapine	SmallMoleculeDrug	P11229	Muscarinic acetylcholine receptor M1	3964	DB00408
Loxapine	SmallMoleculeDrug	P08172	Muscarinic acetylcholine receptor M2	3964	DB00408
Loxapine	SmallMoleculeDrug	P20309	Muscarinic acetylcholine receptor M3	3964	DB00408
Loxapine	SmallMoleculeDrug	P08173	Muscarinic acetylcholine receptor M4	3964	DB00408
Loxapine	SmallMoleculeDrug	P08912	Muscarinic acetylcholine receptor M5	3964	DB00408
Loxapine	SmallMoleculeDrug	P21918	D(1B) dopamine receptor	3964	DB00408
Loxapine	SmallMoleculeDrug	P35462	D(3) dopamine receptor	3964	DB00408
Loxapine	SmallMoleculeDrug	P21917	D(4) dopamine receptor	3964	DB00408
Loxapine	SmallMoleculeDrug	P35367	Histamine H1 receptor	3964	DB00408
Loxapine	SmallMoleculeDrug	P25021	Histamine H2 receptor	3964	DB00408
Loxapine	SmallMoleculeDrug	Q9H3N8	Histamine H4 receptor	3964	DB00408
Loxapine	SmallMoleculeDrug	P31645	Sodium-dependent serotonin transporter	3964	DB00408
Loxapine	SmallMoleculeDrug	P23975	Sodium-dependent noradrenaline transporter	3964	DB00408
Loxapine	SmallMoleculeDrug	Q01959	Sodium-dependent dopamine transporter	3964	DB00408
Remoxipride	SmallMoleculeDrug	P14416	D(2) dopamine receptor	54477	DB00409
Remoxipride	SmallMoleculeDrug	P21917	D(4) dopamine receptor	54477	DB00409
Remoxipride	SmallMoleculeDrug	P35462	D(3) dopamine receptor	54477	DB00409
Remoxipride	SmallMoleculeDrug	P28223	5-hydroxytryptamine receptor 2A	54477	DB00409
Remoxipride	SmallMoleculeDrug	Q99720	Sigma non-opioid intracellular receptor 1	54477	DB00409
Rosiglitazone	SmallMoleculeDrug	P37231	Peroxisome proliferator-activated receptor gamma	77999	DB00412
Rosiglitazone	SmallMoleculeDrug	O60488	Long-chain-fatty-acid--CoA ligase 4	77999	DB00412
Pramipexole	SmallMoleculeDrug	P35462	D(3) dopamine receptor	119570	DB00413
Pramipexole	SmallMoleculeDrug	P14416	D(2) dopamine receptor	119570	DB00413
Pramipexole	SmallMoleculeDrug	P21917	D(4) dopamine receptor	119570	DB00413
Pramipexole	SmallMoleculeDrug	P18089	Alpha-2B adrenergic receptor	119570	DB00413
Pramipexole	SmallMoleculeDrug	P08908	5-hydroxytryptamine receptor 1A	119570	DB00413
Pramipexole	SmallMoleculeDrug	P28221	5-hydroxytryptamine receptor 1D	119570	DB00413
Pramipexole	SmallMoleculeDrug	P08913	Alpha-2A adrenergic receptor	119570	DB00413
Pramipexole	SmallMoleculeDrug	P28222	5-hydroxytryptamine receptor 1B	119570	DB00413
Pramipexole	SmallMoleculeDrug	P28223	5-hydroxytryptamine receptor 2A	119570	DB00413
Pramipexole	SmallMoleculeDrug	P41595	5-hydroxytryptamine receptor 2B	119570	DB00413
Pramipexole	SmallMoleculeDrug	P28335	5-hydroxytryptamine receptor 2C	119570	DB00413
Pramipexole	SmallMoleculeDrug	P18825	Alpha-2C adrenergic receptor	119570	DB00413
Pramipexole	SmallMoleculeDrug	P21728	D(1A) dopamine receptor	119570	DB00413
Pramipexole	SmallMoleculeDrug	P21918	D(1B) dopamine receptor	119570	DB00413
Ampicillin	SmallMoleculeDrug	P46059	Solute carrier family 15 member 1	6249	DB00415
Ampicillin	SmallMoleculeDrug	Q16348	Solute carrier family 15 member 2	6249	DB00415
Secobarbital	SmallMoleculeDrug	P14867	Gamma-aminobutyric acid receptor subunit alpha-1	5193	DB00418
Secobarbital	SmallMoleculeDrug	P47869	Gamma-aminobutyric acid receptor subunit alpha-2	5193	DB00418
Secobarbital	SmallMoleculeDrug	P34903	Gamma-aminobutyric acid receptor subunit alpha-3	5193	DB00418
Secobarbital	SmallMoleculeDrug	P48169	Gamma-aminobutyric acid receptor subunit alpha-4	5193	DB00418
Secobarbital	SmallMoleculeDrug	P31644	Gamma-aminobutyric acid receptor subunit alpha-5	5193	DB00418
Secobarbital	SmallMoleculeDrug	Q16445	Gamma-aminobutyric acid receptor subunit alpha-6	5193	DB00418
Secobarbital	SmallMoleculeDrug	P43681	Neuronal acetylcholine receptor subunit alpha-4	5193	DB00418
Secobarbital	SmallMoleculeDrug	P36544	Neuronal acetylcholine receptor subunit alpha-7	5193	DB00418
Secobarbital	SmallMoleculeDrug	P42262	Glutamate receptor 2	5193	DB00418
Miglustat	SmallMoleculeDrug	Q16739	Ceramide glucosyltransferase	51634	DB00419
Promazine	SmallMoleculeDrug	P14416	D(2) dopamine receptor	4926	DB00420
Promazine	SmallMoleculeDrug	P28223	5-hydroxytryptamine receptor 2A	4926	DB00420
Promazine	SmallMoleculeDrug	P28335	5-hydroxytryptamine receptor 2C	4926	DB00420
Promazine	SmallMoleculeDrug	P21728	D(1A) dopamine receptor	4926	DB00420
Promazine	SmallMoleculeDrug	P21917	D(4) dopamine receptor	4926	DB00420
Promazine	SmallMoleculeDrug	P08173	Muscarinic acetylcholine receptor M4	4926	DB00420
Promazine	SmallMoleculeDrug	P08172	Muscarinic acetylcholine receptor M2	4926	DB00420
Promazine	SmallMoleculeDrug	P20309	Muscarinic acetylcholine receptor M3	4926	DB00420
Promazine	SmallMoleculeDrug	P11229	Muscarinic acetylcholine receptor M1	4926	DB00420
Promazine	SmallMoleculeDrug	P35368	Alpha-1B adrenergic receptor	4926	DB00420
Promazine	SmallMoleculeDrug	P08912	Muscarinic acetylcholine receptor M5	4926	DB00420
Promazine	SmallMoleculeDrug	P35348	Alpha-1A adrenergic receptor	4926	DB00420
Promazine	SmallMoleculeDrug	P35367	Histamine H1 receptor	4926	DB00420
Promazine	SmallMoleculeDrug	P25100	Alpha-1D adrenergic receptor	4926	DB00420
Spironolactone	SmallMoleculeDrug	P04150	Glucocorticoid receptor	5833	DB00421
Spironolactone	SmallMoleculeDrug	P19099	Cytochrome P450 11B2, mitochondrial	5833	DB00421
Spironolactone	SmallMoleculeDrug	P18405	3-oxo-5-alpha-steroid 4-dehydrogenase 1	5833	DB00421
Spironolactone	SmallMoleculeDrug	P31213	3-oxo-5-alpha-steroid 4-dehydrogenase 2	5833	DB00421
Spironolactone	SmallMoleculeDrug	Q9H8P0	Polyprenol reductase	5833	DB00421
Spironolactone	SmallMoleculeDrug	P04278	Sex hormone-binding globulin	5833	DB00421
Spironolactone	SmallMoleculeDrug	Q06432	Voltage-dependent calcium channel gamma-1 subunit	5833	DB00421
Spironolactone	SmallMoleculeDrug	Q6TME4	Voltage-dependent L-type calcium channel subunit beta-1	5833	DB00421
Spironolactone	SmallMoleculeDrug	Q02641	Voltage-dependent L-type calcium channel subunit beta-1	5833	DB00421
Spironolactone	SmallMoleculeDrug	Q08289	Voltage-dependent L-type calcium channel subunit beta-2	5833	DB00421
Spironolactone	SmallMoleculeDrug	P54284	Voltage-dependent L-type calcium channel subunit beta-3	5833	DB00421
Spironolactone	SmallMoleculeDrug	O00305	Voltage-dependent L-type calcium channel subunit beta-4	5833	DB00421
Methylphenidate	SmallMoleculeDrug	Q01959	Sodium-dependent dopamine transporter	4158	DB00422
Methylphenidate	SmallMoleculeDrug	P23975	Sodium-dependent noradrenaline transporter	4158	DB00422
Methylphenidate	SmallMoleculeDrug	P31645	Sodium-dependent serotonin transporter	4158	DB00422
Methocarbamol	SmallMoleculeDrug	P00915	Carbonic anhydrase 1	4107	DB00423
Hyoscyamine	SmallMoleculeDrug	P11229	Muscarinic acetylcholine receptor M1	154417	DB00424
Hyoscyamine	SmallMoleculeDrug	P08172	Muscarinic acetylcholine receptor M2	154417	DB00424
Hyoscyamine	SmallMoleculeDrug	P20309	Muscarinic acetylcholine receptor M3	154417	DB00424
Hyoscyamine	SmallMoleculeDrug	P08173	Muscarinic acetylcholine receptor M4	154417	DB00424
Zolpidem	SmallMoleculeDrug	P14867	Gamma-aminobutyric acid receptor subunit alpha-1	5732	DB00425
Zolpidem	SmallMoleculeDrug	P47869	Gamma-aminobutyric acid receptor subunit alpha-2	5732	DB00425
Zolpidem	SmallMoleculeDrug	P34903	Gamma-aminobutyric acid receptor subunit alpha-3	5732	DB00425
Triprolidine	SmallMoleculeDrug	P35367	Histamine H1 receptor	5282443	DB00427
Streptozocin	SmallMoleculeDrug	P11168	Solute carrier family 2, facilitated glucose transporter member 2	29327	DB00428
Lindane	SmallMoleculeDrug	P18505	Gamma-aminobutyric acid receptor subunit beta-1	727	DB00431
Lindane	SmallMoleculeDrug	P23415	Glycine receptor subunit alpha-1	727	DB00431
Lindane	SmallMoleculeDrug	P23416	Glycine receptor subunit alpha-2	727	DB00431
Lindane	SmallMoleculeDrug	O75311	Glycine receptor subunit alpha-3	727	DB00431
Lindane	SmallMoleculeDrug	P48167	Glycine receptor subunit beta	727	DB00431
Trifluridine	SmallMoleculeDrug	P04818	Thymidylate synthase	6256	DB00432
Prochlorperazine	SmallMoleculeDrug	P14416	D(2) dopamine receptor	4917	DB00433
Cyproheptadine	SmallMoleculeDrug	P35367	Histamine H1 receptor	2913	DB00434
Cyproheptadine	SmallMoleculeDrug	P28223	5-hydroxytryptamine receptor 2A	2913	DB00434
Cyproheptadine	SmallMoleculeDrug	P28335	5-hydroxytryptamine receptor 2C	2913	DB00434
Cyproheptadine	SmallMoleculeDrug	P11229	Muscarinic acetylcholine receptor M1	2913	DB00434
Cyproheptadine	SmallMoleculeDrug	P08172	Muscarinic acetylcholine receptor M2	2913	DB00434
Cyproheptadine	SmallMoleculeDrug	P20309	Muscarinic acetylcholine receptor M3	2913	DB00434
Bendroflumethiazide	SmallMoleculeDrug	P00915	Carbonic anhydrase 1	2315	DB00436
Bendroflumethiazide	SmallMoleculeDrug	P00918	Carbonic anhydrase 2	2315	DB00436
Bendroflumethiazide	SmallMoleculeDrug	P22748	Carbonic anhydrase 4	2315	DB00436
Trimethoprim	SmallMoleculeDrug	P04818	Thymidylate synthase	5578	DB00440
Trimethoprim	SmallMoleculeDrug	P00374	Dihydrofolate reductase	5578	DB00440
Gemcitabine	SmallMoleculeDrug	P23921	Ribonucleoside-diphosphate reductase large subunit	60750	DB00441
Gemcitabine	SmallMoleculeDrug	P04818	Thymidylate synthase	60750	DB00441
Gemcitabine	SmallMoleculeDrug	P30085	UMP-CMP kinase	60750	DB00441
Betamethasone	SmallMoleculeDrug	P04150	Glucocorticoid receptor	9782	DB00443
Chloramphenicol	SmallMoleculeDrug	P08174	Complement decay-accelerating factor	5959	DB00446
Dipivefrin	SmallMoleculeDrug	P35348	Alpha-1A adrenergic receptor	3105	DB00449
Dipivefrin	SmallMoleculeDrug	P08913	Alpha-2A adrenergic receptor	3105	DB00449
Dipivefrin	SmallMoleculeDrug	P07550	Beta-2 adrenergic receptor	3105	DB00449
Dipivefrin	SmallMoleculeDrug	P06276	Cholinesterase	3105	DB00449
Dipivefrin	SmallMoleculeDrug	P22303	Acetylcholinesterase	3105	DB00449
Droperidol	SmallMoleculeDrug	P14416	D(2) dopamine receptor	3168	DB00450
Droperidol	SmallMoleculeDrug	P35348	Alpha-1A adrenergic receptor	3168	DB00450
Pethidine	SmallMoleculeDrug	P41145	Kappa-type opioid receptor	4058	DB00454
Pethidine	SmallMoleculeDrug	P11229	Muscarinic acetylcholine receptor M1	4058	DB00454
Pethidine	SmallMoleculeDrug	P08172	Muscarinic acetylcholine receptor M2	4058	DB00454
Pethidine	SmallMoleculeDrug	P20309	Muscarinic acetylcholine receptor M3	4058	DB00454
Pethidine	SmallMoleculeDrug	P08173	Muscarinic acetylcholine receptor M4	4058	DB00454
Pethidine	SmallMoleculeDrug	P08912	Muscarinic acetylcholine receptor M5	4058	DB00454
Pethidine	SmallMoleculeDrug	P35372	Mu-type opioid receptor	4058	DB00454
Pethidine	SmallMoleculeDrug	Q01959	Sodium-dependent dopamine transporter	4058	DB00454
Pethidine	SmallMoleculeDrug	P23975	Sodium-dependent noradrenaline transporter	4058	DB00454
Pethidine	SmallMoleculeDrug	P31645	Sodium-dependent serotonin transporter	4058	DB00454
Loratadine	SmallMoleculeDrug	P35367	Histamine H1 receptor	3957	DB00455
Prazosin	SmallMoleculeDrug	P35348	Alpha-1A adrenergic receptor	4893	DB00457
Prazosin	SmallMoleculeDrug	P35368	Alpha-1B adrenergic receptor	4893	DB00457
Prazosin	SmallMoleculeDrug	P25100	Alpha-1D adrenergic receptor	4893	DB00457
Prazosin	SmallMoleculeDrug	P08913	Alpha-2A adrenergic receptor	4893	DB00457
Prazosin	SmallMoleculeDrug	P18089	Alpha-2B adrenergic receptor	4893	DB00457
Acitretin	SmallMoleculeDrug	P19793	Retinoic acid receptor RXR-alpha	5284513	DB00459
Acitretin	SmallMoleculeDrug	P10276	Retinoic acid receptor alpha	5284513	DB00459
Acitretin	SmallMoleculeDrug	P10826	Retinoic acid receptor beta	5284513	DB00459
Acitretin	SmallMoleculeDrug	P13631	Retinoic acid receptor gamma	5284513	DB00459
Acitretin	SmallMoleculeDrug	P28702	Retinoic acid receptor RXR-beta	5284513	DB00459
Acitretin	SmallMoleculeDrug	P48443	Retinoic acid receptor RXR-gamma	5284513	DB00459
Acitretin	SmallMoleculeDrug	P09455	Retinol-binding protein 1	5284513	DB00459
Nabumetone	SmallMoleculeDrug	P35354	Prostaglandin G/H synthase 2	4409	DB00461
Nabumetone	SmallMoleculeDrug	P23219	Prostaglandin G/H synthase 1	4409	DB00461
Sodium Tetradecyl Sulfate	SmallMoleculeDrug	P04070	Vitamin K-dependent protein C	5248	DB00464
Sodium Tetradecyl Sulfate	SmallMoleculeDrug	P07225	Vitamin K-dependent protein S	5248	DB00464
Ketorolac	SmallMoleculeDrug	P35354	Prostaglandin G/H synthase 2	3826	DB00465
Ketorolac	SmallMoleculeDrug	P23219	Prostaglandin G/H synthase 1	3826	DB00465
Quinine	SmallMoleculeDrug	P14770	Platelet glycoprotein IX	3034034	DB00468
Quinine	SmallMoleculeDrug	O15554	Intermediate conductance calcium-activated potassium channel protein 4	3034034	DB00468
Tenoxicam	SmallMoleculeDrug	P35354	Prostaglandin G/H synthase 2	54677971	DB00469
Tenoxicam	SmallMoleculeDrug	P23219	Prostaglandin G/H synthase 1	54677971	DB00469
Dronabinol	SmallMoleculeDrug	P21554	Cannabinoid receptor 1	16078	DB00470
Dronabinol	SmallMoleculeDrug	P34972	Cannabinoid receptor 2	16078	DB00470
Fluoxetine	SmallMoleculeDrug	P31645	Sodium-dependent serotonin transporter	3386	DB00472
Methohexital	SmallMoleculeDrug	P14867	Gamma-aminobutyric acid receptor subunit alpha-1	9034	DB00474
Duloxetine	SmallMoleculeDrug	P31645	Sodium-dependent serotonin transporter	60835	DB00476
Duloxetine	SmallMoleculeDrug	P23975	Sodium-dependent noradrenaline transporter	60835	DB00476
Duloxetine	SmallMoleculeDrug	Q01959	Sodium-dependent dopamine transporter	60835	DB00476
Chlorpromazine	SmallMoleculeDrug	P14416	D(2) dopamine receptor	2726	DB00477
Chlorpromazine	SmallMoleculeDrug	P21728	D(1A) dopamine receptor	2726	DB00477
Chlorpromazine	SmallMoleculeDrug	P28223	5-hydroxytryptamine receptor 2A	2726	DB00477
Chlorpromazine	SmallMoleculeDrug	P08908	5-hydroxytryptamine receptor 1A	2726	DB00477
Chlorpromazine	SmallMoleculeDrug	P35348	Alpha-1A adrenergic receptor	2726	DB00477
Chlorpromazine	SmallMoleculeDrug	P35368	Alpha-1B adrenergic receptor	2726	DB00477
Chlorpromazine	SmallMoleculeDrug	P35367	Histamine H1 receptor	2726	DB00477
Chlorpromazine	SmallMoleculeDrug	P21918	D(1B) dopamine receptor	2726	DB00477
Chlorpromazine	SmallMoleculeDrug	P35462	D(3) dopamine receptor	2726	DB00477
Chlorpromazine	SmallMoleculeDrug	P21917	D(4) dopamine receptor	2726	DB00477
Chlorpromazine	SmallMoleculeDrug	P28335	5-hydroxytryptamine receptor 2C	2726	DB00477
Chlorpromazine	SmallMoleculeDrug	P41595	5-hydroxytryptamine receptor 2B	2726	DB00477
Chlorpromazine	SmallMoleculeDrug	P25100	Alpha-1D adrenergic receptor	2726	DB00477
Chlorpromazine	SmallMoleculeDrug	P08913	Alpha-2A adrenergic receptor	2726	DB00477
Chlorpromazine	SmallMoleculeDrug	P18089	Alpha-2B adrenergic receptor	2726	DB00477
Chlorpromazine	SmallMoleculeDrug	P18825	Alpha-2C adrenergic receptor	2726	DB00477
Chlorpromazine	SmallMoleculeDrug	P11229	Muscarinic acetylcholine receptor M1	2726	DB00477
Chlorpromazine	SmallMoleculeDrug	P20309	Muscarinic acetylcholine receptor M3	2726	DB00477
Chlorpromazine	SmallMoleculeDrug	P17405	Sphingomyelin phosphodiesterase	2726	DB00477
Chlorpromazine	SmallMoleculeDrug	P62158	Calmodulin	2726	DB00477
Chlorpromazine	SmallMoleculeDrug	P02763	Alpha-1-acid glycoprotein 1	2726	DB00477
Chlorpromazine	SmallMoleculeDrug	P19652	Alpha-1-acid glycoprotein 2	2726	DB00477
Chlorpromazine	SmallMoleculeDrug	P50406	5-hydroxytryptamine receptor 6	2726	DB00477
Chlorpromazine	SmallMoleculeDrug	P34969	5-hydroxytryptamine receptor 7	2726	DB00477
Chlorpromazine	SmallMoleculeDrug	Q9H3N8	Histamine H4 receptor	2726	DB00477
Lenalidomide	SmallMoleculeDrug	Q96SW2	Protein cereblon	216326	DB00480
Lenalidomide	SmallMoleculeDrug	O14788	Tumor necrosis factor ligand superfamily member 11	216326	DB00480
Lenalidomide	SmallMoleculeDrug	P33151	Cadherin-5	216326	DB00480
Lenalidomide	SmallMoleculeDrug	P35354	Prostaglandin G/H synthase 2	216326	DB00480
Raloxifene	SmallMoleculeDrug	P03372	Estrogen receptor	5035	DB00481
Raloxifene	SmallMoleculeDrug	Q92731	Estrogen receptor beta	5035	DB00481
Celecoxib	SmallMoleculeDrug	P35354	Prostaglandin G/H synthase 2	2662	DB00482
Celecoxib	SmallMoleculeDrug	O15530	3-phosphoinositide-dependent protein kinase 1	2662	DB00482
Brimonidine	SmallMoleculeDrug	P08913	Alpha-2A adrenergic receptor	2435	DB00484
Brimonidine	SmallMoleculeDrug	P18089	Alpha-2B adrenergic receptor	2435	DB00484
Brimonidine	SmallMoleculeDrug	P18825	Alpha-2C adrenergic receptor	2435	DB00484
Nabilone	SmallMoleculeDrug	P34972	Cannabinoid receptor 2	5284592	DB00486
Nabilone	SmallMoleculeDrug	P21554	Cannabinoid receptor 1	5284592	DB00486
Sotalol	SmallMoleculeDrug	P08588	Beta-1 adrenergic receptor	5253	DB00489
Sotalol	SmallMoleculeDrug	P07550	Beta-2 adrenergic receptor	5253	DB00489
Buspirone	SmallMoleculeDrug	P08908	5-hydroxytryptamine receptor 1A	2477	DB00490
Buspirone	SmallMoleculeDrug	P14416	D(2) dopamine receptor	2477	DB00490
Cefotaxime	SmallMoleculeDrug	Q4U2R8	Solute carrier family 22 member 6	5742673	DB00493
Cefotaxime	SmallMoleculeDrug	Q8TCC7	Solute carrier family 22 member 8	5742673	DB00493
Cefotaxime	SmallMoleculeDrug	Q9NSA0	Solute carrier family 22 member 11	5742673	DB00493
Cefotaxime	SmallMoleculeDrug	Q9Y694	Solute carrier family 22 member 7	5742673	DB00493
Cefotaxime	SmallMoleculeDrug	P46059	Solute carrier family 15 member 1	5742673	DB00493
Cefotaxime	SmallMoleculeDrug	P02768	Serum albumin	5742673	DB00493
Cefotaxime	SmallMoleculeDrug	Q16348	Solute carrier family 15 member 2	5742673	DB00493
Entacapone	SmallMoleculeDrug	P21964	Catechol O-methyltransferase	5281081	DB00494
Darifenacin	SmallMoleculeDrug	P20309	Muscarinic acetylcholine receptor M3	444031	DB00496
Darifenacin	SmallMoleculeDrug	P11229	Muscarinic acetylcholine receptor M1	444031	DB00496
Darifenacin	SmallMoleculeDrug	P08172	Muscarinic acetylcholine receptor M2	444031	DB00496
Darifenacin	SmallMoleculeDrug	P08173	Muscarinic acetylcholine receptor M4	444031	DB00496
Darifenacin	SmallMoleculeDrug	P08912	Muscarinic acetylcholine receptor M5	444031	DB00496
Oxycodone	SmallMoleculeDrug	P35372	Mu-type opioid receptor	5284603	DB00497
Oxycodone	SmallMoleculeDrug	P41145	Kappa-type opioid receptor	5284603	DB00497
Oxycodone	SmallMoleculeDrug	P41143	Delta-type opioid receptor	5284603	DB00497
Oxycodone	SmallMoleculeDrug	P02763	Alpha-1-acid glycoprotein 1	5284603	DB00497
Oxycodone	SmallMoleculeDrug	P19652	Alpha-1-acid glycoprotein 2	5284603	DB00497
Phenindione	SmallMoleculeDrug	Q9BQB6	Vitamin K epoxide reductase complex subunit 1	4760	DB00498
Flutamide	SmallMoleculeDrug	P35869	Aryl hydrocarbon receptor	3397	DB00499
Tolmetin	SmallMoleculeDrug	P35354	Prostaglandin G/H synthase 2	5509	DB00500
Tolmetin	SmallMoleculeDrug	P23219	Prostaglandin G/H synthase 1	5509	DB00500
Cimetidine	SmallMoleculeDrug	P25021	Histamine H2 receptor	2756	DB00501
Haloperidol	SmallMoleculeDrug	P14416	D(2) dopamine receptor	3559	DB00502
Haloperidol	SmallMoleculeDrug	P21728	D(1A) dopamine receptor	3559	DB00502
Haloperidol	SmallMoleculeDrug	P28223	5-hydroxytryptamine receptor 2A	3559	DB00502
Haloperidol	SmallMoleculeDrug	P35462	D(3) dopamine receptor	3559	DB00502
Levallorphan	SmallMoleculeDrug	P35372	Mu-type opioid receptor	5359371	DB00504
Triflupromazine	SmallMoleculeDrug	P21728	D(1A) dopamine receptor	5568	DB00508
Triflupromazine	SmallMoleculeDrug	P14416	D(2) dopamine receptor	5568	DB00508
Triflupromazine	SmallMoleculeDrug	P41595	5-hydroxytryptamine receptor 2B	5568	DB00508
Triflupromazine	SmallMoleculeDrug	P11229	Muscarinic acetylcholine receptor M1	5568	DB00508
Triflupromazine	SmallMoleculeDrug	P08172	Muscarinic acetylcholine receptor M2	5568	DB00508
Dextromethorphan	SmallMoleculeDrug	Q99720	Sigma non-opioid intracellular receptor 1	5360696	DB00514
Dextromethorphan	SmallMoleculeDrug	Q5T1J1	HCG20471, isoform CRA_c	5360696	DB00514
Dextromethorphan	SmallMoleculeDrug	Q15822	Neuronal acetylcholine receptor subunit alpha-2	5360696	DB00514
Dextromethorphan	SmallMoleculeDrug	P31645	Sodium-dependent serotonin transporter	5360696	DB00514
Dextromethorphan	SmallMoleculeDrug	O00264	Membrane-associated progesterone receptor component 1	5360696	DB00514
Dextromethorphan	SmallMoleculeDrug	P32297	Neuronal acetylcholine receptor subunit alpha-3	5360696	DB00514
Dextromethorphan	SmallMoleculeDrug	P43681	Neuronal acetylcholine receptor subunit alpha-4	5360696	DB00514
Dextromethorphan	SmallMoleculeDrug	P30926	Neuronal acetylcholine receptor subunit beta-4	5360696	DB00514
Dextromethorphan	SmallMoleculeDrug	P17787	Neuronal acetylcholine receptor subunit beta-2	5360696	DB00514
Dextromethorphan	SmallMoleculeDrug	P36544	Neuronal acetylcholine receptor subunit alpha-7	5360696	DB00514
Dextromethorphan	SmallMoleculeDrug	P35372	Mu-type opioid receptor	5360696	DB00514
Dextromethorphan	SmallMoleculeDrug	P41143	Delta-type opioid receptor	5360696	DB00514
Dextromethorphan	SmallMoleculeDrug	P41145	Kappa-type opioid receptor	5360696	DB00514
Dextromethorphan	SmallMoleculeDrug	P04839	Cytochrome b-245 heavy chain	5360696	DB00514
Dextromethorphan	SmallMoleculeDrug	P13498	Cytochrome b-245 light chain	5360696	DB00514
Dextromethorphan	SmallMoleculeDrug	P14598	Neutrophil cytosol factor 1	5360696	DB00514
Dextromethorphan	SmallMoleculeDrug	P19878	Neutrophil cytosol factor 2	5360696	DB00514
Dextromethorphan	SmallMoleculeDrug	Q15080	Neutrophil cytosol factor 4	5360696	DB00514
Dextromethorphan	SmallMoleculeDrug	P63000	Ras-related C3 botulinum toxin substrate 1	5360696	DB00514
Dextromethorphan	SmallMoleculeDrug	P15153	Ras-related C3 botulinum toxin substrate 2	5360696	DB00514
Dextromethorphan	SmallMoleculeDrug	P23975	Sodium-dependent noradrenaline transporter	5360696	DB00514
Albendazole	SmallMoleculeDrug	Q71U36	Tubulin alpha-1A chain	2082	DB00518
Albendazole	SmallMoleculeDrug	P68371	Tubulin beta-4B chain	2082	DB00518
Carteolol	SmallMoleculeDrug	P07550	Beta-2 adrenergic receptor	2583	DB00521
Carteolol	SmallMoleculeDrug	P08588	Beta-1 adrenergic receptor	2583	DB00521
Alitretinoin	SmallMoleculeDrug	P10276	Retinoic acid receptor alpha	449171	DB00523
Alitretinoin	SmallMoleculeDrug	P19793	Retinoic acid receptor RXR-alpha	449171	DB00523
Alitretinoin	SmallMoleculeDrug	P10826	Retinoic acid receptor beta	449171	DB00523
Alitretinoin	SmallMoleculeDrug	P28702	Retinoic acid receptor RXR-beta	449171	DB00523
Alitretinoin	SmallMoleculeDrug	P13631	Retinoic acid receptor gamma	449171	DB00523
Alitretinoin	SmallMoleculeDrug	P48443	Retinoic acid receptor RXR-gamma	449171	DB00523
Cinchocaine	SmallMoleculeDrug	P62158	Calmodulin	3025	DB00527
Erlotinib	SmallMoleculeDrug	O75469	Nuclear receptor subfamily 1 group I member 2	176870	DB00530
Chlormerodrin	SmallMoleculeDrug	P51649	Succinate-semialdehyde dehydrogenase, mitochondrial	25210	DB00534
Cefdinir	SmallMoleculeDrug	P05164	Myeloperoxidase	6915944	DB00535
Toremifene	SmallMoleculeDrug	P03372	Estrogen receptor	3005573	DB00539
Nortriptyline	SmallMoleculeDrug	P23975	Sodium-dependent noradrenaline transporter	4543	DB00540
Nortriptyline	SmallMoleculeDrug	P31645	Sodium-dependent serotonin transporter	4543	DB00540
Nortriptyline	SmallMoleculeDrug	P28223	5-hydroxytryptamine receptor 2A	4543	DB00540
Nortriptyline	SmallMoleculeDrug	P08908	5-hydroxytryptamine receptor 1A	4543	DB00540
Nortriptyline	SmallMoleculeDrug	P35367	Histamine H1 receptor	4543	DB00540
Nortriptyline	SmallMoleculeDrug	P35348	Alpha-1A adrenergic receptor	4543	DB00540
Nortriptyline	SmallMoleculeDrug	P25100	Alpha-1D adrenergic receptor	4543	DB00540
Nortriptyline	SmallMoleculeDrug	P11229	Muscarinic acetylcholine receptor M1	4543	DB00540
Nortriptyline	SmallMoleculeDrug	P08172	Muscarinic acetylcholine receptor M2	4543	DB00540
Nortriptyline	SmallMoleculeDrug	P20309	Muscarinic acetylcholine receptor M3	4543	DB00540
Nortriptyline	SmallMoleculeDrug	P08173	Muscarinic acetylcholine receptor M4	4543	DB00540
Nortriptyline	SmallMoleculeDrug	P08912	Muscarinic acetylcholine receptor M5	4543	DB00540
Nortriptyline	SmallMoleculeDrug	P28335	5-hydroxytryptamine receptor 2C	4543	DB00540
Nortriptyline	SmallMoleculeDrug	P50406	5-hydroxytryptamine receptor 6	4543	DB00540
Nortriptyline	SmallMoleculeDrug	P35368	Alpha-1B adrenergic receptor	4543	DB00540
Nortriptyline	SmallMoleculeDrug	P08913	Alpha-2A adrenergic receptor	4543	DB00540
Nortriptyline	SmallMoleculeDrug	P18089	Alpha-2B adrenergic receptor	4543	DB00540
Nortriptyline	SmallMoleculeDrug	P18825	Alpha-2C adrenergic receptor	4543	DB00540
Nortriptyline	SmallMoleculeDrug	P08588	Beta-1 adrenergic receptor	4543	DB00540
Nortriptyline	SmallMoleculeDrug	P07550	Beta-2 adrenergic receptor	4543	DB00540
Nortriptyline	SmallMoleculeDrug	P13945	Beta-3 adrenergic receptor	4543	DB00540
Nortriptyline	SmallMoleculeDrug	P14416	D(2) dopamine receptor	4543	DB00540
Nortriptyline	SmallMoleculeDrug	O00264	Membrane-associated progesterone receptor component 1	4543	DB00540
Nortriptyline	SmallMoleculeDrug	Q99720	Sigma non-opioid intracellular receptor 1	4543	DB00540
Amoxapine	SmallMoleculeDrug	P23975	Sodium-dependent noradrenaline transporter	2170	DB00543
Amoxapine	SmallMoleculeDrug	P31645	Sodium-dependent serotonin transporter	2170	DB00543
Amoxapine	SmallMoleculeDrug	P14416	D(2) dopamine receptor	2170	DB00543
Amoxapine	SmallMoleculeDrug	P21728	D(1A) dopamine receptor	2170	DB00543
Amoxapine	SmallMoleculeDrug	P08913	Alpha-2A adrenergic receptor	2170	DB00543
Amoxapine	SmallMoleculeDrug	P35348	Alpha-1A adrenergic receptor	2170	DB00543
Amoxapine	SmallMoleculeDrug	P11229	Muscarinic acetylcholine receptor M1	2170	DB00543
Amoxapine	SmallMoleculeDrug	P14867	Gamma-aminobutyric acid receptor subunit alpha-1	2170	DB00543
Amoxapine	SmallMoleculeDrug	P28223	5-hydroxytryptamine receptor 2A	2170	DB00543
Amoxapine	SmallMoleculeDrug	P28335	5-hydroxytryptamine receptor 2C	2170	DB00543
Amoxapine	SmallMoleculeDrug	P50406	5-hydroxytryptamine receptor 6	2170	DB00543
Amoxapine	SmallMoleculeDrug	P34969	5-hydroxytryptamine receptor 7	2170	DB00543
Amoxapine	SmallMoleculeDrug	P35462	D(3) dopamine receptor	2170	DB00543
Amoxapine	SmallMoleculeDrug	P21917	D(4) dopamine receptor	2170	DB00543
Amoxapine	SmallMoleculeDrug	P35367	Histamine H1 receptor	2170	DB00543
Amoxapine	SmallMoleculeDrug	P35368	Alpha-1B adrenergic receptor	2170	DB00543
Amoxapine	SmallMoleculeDrug	P25100	Alpha-1D adrenergic receptor	2170	DB00543
Amoxapine	SmallMoleculeDrug	P08172	Muscarinic acetylcholine receptor M2	2170	DB00543
Amoxapine	SmallMoleculeDrug	P20309	Muscarinic acetylcholine receptor M3	2170	DB00543
Amoxapine	SmallMoleculeDrug	P08173	Muscarinic acetylcholine receptor M4	2170	DB00543
Amoxapine	SmallMoleculeDrug	P08912	Muscarinic acetylcholine receptor M5	2170	DB00543
Amoxapine	SmallMoleculeDrug	P41595	5-hydroxytryptamine receptor 2B	2170	DB00543
Amoxapine	SmallMoleculeDrug	P46098	5-hydroxytryptamine receptor 3A	2170	DB00543
Amoxapine	SmallMoleculeDrug	P08908	5-hydroxytryptamine receptor 1A	2170	DB00543
Amoxapine	SmallMoleculeDrug	P28222	5-hydroxytryptamine receptor 1B	2170	DB00543
Amoxapine	SmallMoleculeDrug	P18089	Alpha-2B adrenergic receptor	2170	DB00543
Amoxapine	SmallMoleculeDrug	P18825	Alpha-2C adrenergic receptor	2170	DB00543
Amoxapine	SmallMoleculeDrug	Q9H3N8	Histamine H4 receptor	2170	DB00543
Amoxapine	SmallMoleculeDrug	P47869	Gamma-aminobutyric acid receptor subunit alpha-2	2170	DB00543
Amoxapine	SmallMoleculeDrug	P34903	Gamma-aminobutyric acid receptor subunit alpha-3	2170	DB00543
Amoxapine	SmallMoleculeDrug	P48169	Gamma-aminobutyric acid receptor subunit alpha-4	2170	DB00543
Amoxapine	SmallMoleculeDrug	P31644	Gamma-aminobutyric acid receptor subunit alpha-5	2170	DB00543
Amoxapine	SmallMoleculeDrug	Q16445	Gamma-aminobutyric acid receptor subunit alpha-6	2170	DB00543
Amoxapine	SmallMoleculeDrug	P18505	Gamma-aminobutyric acid receptor subunit beta-1	2170	DB00543
Amoxapine	SmallMoleculeDrug	P47870	Gamma-aminobutyric acid receptor subunit beta-2	2170	DB00543
Amoxapine	SmallMoleculeDrug	P28472	Gamma-aminobutyric acid receptor subunit beta-3	2170	DB00543
Amoxapine	SmallMoleculeDrug	O14764	Gamma-aminobutyric acid receptor subunit delta	2170	DB00543
Amoxapine	SmallMoleculeDrug	P78334	Gamma-aminobutyric acid receptor subunit epsilon	2170	DB00543
Amoxapine	SmallMoleculeDrug	Q8N1C3	Gamma-aminobutyric acid receptor subunit gamma-1	2170	DB00543
Amoxapine	SmallMoleculeDrug	P18507	Gamma-aminobutyric acid receptor subunit gamma-2	2170	DB00543
Amoxapine	SmallMoleculeDrug	Q99928	Gamma-aminobutyric acid receptor subunit gamma-3	2170	DB00543
Amoxapine	SmallMoleculeDrug	O00591	Gamma-aminobutyric acid receptor subunit pi	2170	DB00543
Amoxapine	SmallMoleculeDrug	Q9UN88	Gamma-aminobutyric acid receptor subunit theta	2170	DB00543
Amoxapine	SmallMoleculeDrug	Q01959	Sodium-dependent dopamine transporter	2170	DB00543
Pyridostigmine	SmallMoleculeDrug	P22303	Acetylcholinesterase	4991	DB00545
Pyridostigmine	SmallMoleculeDrug	P06276	Cholinesterase	4991	DB00545
Adinazolam	SmallMoleculeDrug	P14867	Gamma-aminobutyric acid receptor subunit alpha-1	37632	DB00546
Adinazolam	SmallMoleculeDrug	P47869	Gamma-aminobutyric acid receptor subunit alpha-2	37632	DB00546
Adinazolam	SmallMoleculeDrug	P34903	Gamma-aminobutyric acid receptor subunit alpha-3	37632	DB00546
Adinazolam	SmallMoleculeDrug	P31644	Gamma-aminobutyric acid receptor subunit alpha-5	37632	DB00546
Adinazolam	SmallMoleculeDrug	Q8N1C3	Gamma-aminobutyric acid receptor subunit gamma-1	37632	DB00546
Adinazolam	SmallMoleculeDrug	P18507	Gamma-aminobutyric acid receptor subunit gamma-2	37632	DB00546
Adinazolam	SmallMoleculeDrug	Q99928	Gamma-aminobutyric acid receptor subunit gamma-3	37632	DB00546
Adinazolam	SmallMoleculeDrug	P18505	Gamma-aminobutyric acid receptor subunit beta-1	37632	DB00546
Adinazolam	SmallMoleculeDrug	P47870	Gamma-aminobutyric acid receptor subunit beta-2	37632	DB00546
Adinazolam	SmallMoleculeDrug	P28472	Gamma-aminobutyric acid receptor subunit beta-3	37632	DB00546
Adinazolam	SmallMoleculeDrug	O14764	Gamma-aminobutyric acid receptor subunit delta	37632	DB00546
Adinazolam	SmallMoleculeDrug	P78334	Gamma-aminobutyric acid receptor subunit epsilon	37632	DB00546
Adinazolam	SmallMoleculeDrug	O00591	Gamma-aminobutyric acid receptor subunit pi	37632	DB00546
Adinazolam	SmallMoleculeDrug	P24046	Gamma-aminobutyric acid receptor subunit rho-1	37632	DB00546
Adinazolam	SmallMoleculeDrug	P28476	Gamma-aminobutyric acid receptor subunit rho-2	37632	DB00546
Adinazolam	SmallMoleculeDrug	A8MPY1	Gamma-aminobutyric acid receptor subunit rho-3	37632	DB00546
Desoximetasone	SmallMoleculeDrug	P04150	Glucocorticoid receptor	5311067	DB00547
Azelaic Acid	SmallMoleculeDrug	P51857	3-oxo-5-beta-steroid 4-dehydrogenase	2266	DB00548
Azelaic Acid	SmallMoleculeDrug	P31213	3-oxo-5-alpha-steroid 4-dehydrogenase 2	2266	DB00548
Azelaic Acid	SmallMoleculeDrug	P14679	Tyrosinase	2266	DB00548
Pentostatin	SmallMoleculeDrug	P00813	Adenosine deaminase	439693	DB00552
Piroxicam	SmallMoleculeDrug	P35354	Prostaglandin G/H synthase 2	54676228	DB00554
Piroxicam	SmallMoleculeDrug	P23219	Prostaglandin G/H synthase 1	54676228	DB00554
Hydroxyzine	SmallMoleculeDrug	P35367	Histamine H1 receptor	3658	DB00557
Zanamivir	SmallMoleculeDrug	Q9Y3R4	Sialidase-2	60855	DB00558
Doxapram	SmallMoleculeDrug	O14649	Potassium channel subfamily K member 3	3156	DB00561
Doxapram	SmallMoleculeDrug	Q9NPC2	Potassium channel subfamily K member 9	3156	DB00561
Benzthiazide	SmallMoleculeDrug	P00915	Carbonic anhydrase 1	2343	DB00562
Benzthiazide	SmallMoleculeDrug	P00918	Carbonic anhydrase 2	2343	DB00562
Benzthiazide	SmallMoleculeDrug	P22748	Carbonic anhydrase 4	2343	DB00562
Benzthiazide	SmallMoleculeDrug	Q16790	Carbonic anhydrase 9	2343	DB00562
Benzthiazide	SmallMoleculeDrug	O43570	Carbonic anhydrase 12	2343	DB00562
Methotrexate	SmallMoleculeDrug	P00374	Dihydrofolate reductase	126941	DB00563
Cinnarizine	SmallMoleculeDrug	P35367	Histamine H1 receptor	2761	DB00568
Cinnarizine	SmallMoleculeDrug	P14416	D(2) dopamine receptor	2761	DB00568
Cinnarizine	SmallMoleculeDrug	P21728	D(1A) dopamine receptor	2761	DB00568
Cinnarizine	SmallMoleculeDrug	P21918	D(1B) dopamine receptor	2761	DB00568
Cinnarizine	SmallMoleculeDrug	P11229	Muscarinic acetylcholine receptor M1	2761	DB00568
Cinnarizine	SmallMoleculeDrug	P08172	Muscarinic acetylcholine receptor M2	2761	DB00568
Cinnarizine	SmallMoleculeDrug	P20309	Muscarinic acetylcholine receptor M3	2761	DB00568
Cinnarizine	SmallMoleculeDrug	P08173	Muscarinic acetylcholine receptor M4	2761	DB00568
Cinnarizine	SmallMoleculeDrug	P08912	Muscarinic acetylcholine receptor M5	2761	DB00568
Propranolol	SmallMoleculeDrug	P08588	Beta-1 adrenergic receptor	4946	DB00571
Propranolol	SmallMoleculeDrug	P07550	Beta-2 adrenergic receptor	4946	DB00571
Propranolol	SmallMoleculeDrug	P13945	Beta-3 adrenergic receptor	4946	DB00571
Propranolol	SmallMoleculeDrug	P08908	5-hydroxytryptamine receptor 1A	4946	DB00571
Propranolol	SmallMoleculeDrug	P28222	5-hydroxytryptamine receptor 1B	4946	DB00571
Atropine	SmallMoleculeDrug	P11229	Muscarinic acetylcholine receptor M1	174174	DB00572
Atropine	SmallMoleculeDrug	P08172	Muscarinic acetylcholine receptor M2	174174	DB00572
Atropine	SmallMoleculeDrug	P20309	Muscarinic acetylcholine receptor M3	174174	DB00572
Atropine	SmallMoleculeDrug	P08173	Muscarinic acetylcholine receptor M4	174174	DB00572
Atropine	SmallMoleculeDrug	P08912	Muscarinic acetylcholine receptor M5	174174	DB00572
Fenoprofen	SmallMoleculeDrug	P35354	Prostaglandin G/H synthase 2	3342	DB00573
Fenoprofen	SmallMoleculeDrug	P23219	Prostaglandin G/H synthase 1	3342	DB00573
Mazindol	SmallMoleculeDrug	P23975	Sodium-dependent noradrenaline transporter	4020	DB00579
Mazindol	SmallMoleculeDrug	Q01959	Sodium-dependent dopamine transporter	4020	DB00579
Mazindol	SmallMoleculeDrug	P31645	Sodium-dependent serotonin transporter	4020	DB00579
L-Carnitine	SmallMoleculeDrug	Q9H015	Solute carrier family 22 member 4	10917	DB00583
L-Carnitine	SmallMoleculeDrug	O76082	Solute carrier family 22 member 5	10917	DB00583
L-Carnitine	SmallMoleculeDrug	P43155	Carnitine O-acetyltransferase	10917	DB00583
L-Carnitine	SmallMoleculeDrug	Q8N8R3	Mitochondrial basic amino acids transporter	10917	DB00583
L-Carnitine	SmallMoleculeDrug	O43772	Mitochondrial carnitine/acylcarnitine carrier protein	10917	DB00583
L-Carnitine	SmallMoleculeDrug	Q9UKG9	Peroxisomal carnitine O-octanoyltransferase	10917	DB00583
L-Carnitine	SmallMoleculeDrug	P23786	Carnitine O-palmitoyltransferase 2, mitochondrial	10917	DB00583
L-Carnitine	SmallMoleculeDrug	P50416	Carnitine O-palmitoyltransferase 1, liver isoform	10917	DB00583
L-Carnitine	SmallMoleculeDrug	P23141	Liver carboxylesterase 1	10917	DB00583
L-Carnitine	SmallMoleculeDrug	P05164	Myeloperoxidase	10917	DB00583
Nizatidine	SmallMoleculeDrug	P25021	Histamine H2 receptor	3033637	DB00585
Diclofenac	SmallMoleculeDrug	P35354	Prostaglandin G/H synthase 2	3033	DB00586
Diclofenac	SmallMoleculeDrug	P23219	Prostaglandin G/H synthase 1	3033	DB00586
Diclofenac	SmallMoleculeDrug	P09917	Arachidonate 5-lipoxygenase	3033	DB00586
Diclofenac	SmallMoleculeDrug	P78348	Acid-sensing ion channel 1	3033	DB00586
Diclofenac	SmallMoleculeDrug	O43526	Potassium voltage-gated channel subfamily KQT member 2	3033	DB00586
Diclofenac	SmallMoleculeDrug	O43525	Potassium voltage-gated channel subfamily KQT member 3	3033	DB00586
Diclofenac	SmallMoleculeDrug	P14555	Phospholipase A2, membrane associated	3033	DB00586
Cinalukast	SmallMoleculeDrug	Q9Y271	Cysteinyl leukotriene receptor 1	6436135	DB00587
Lisuride	SmallMoleculeDrug	P14416	D(2) dopamine receptor	28864	DB00589
Lisuride	SmallMoleculeDrug	P35462	D(3) dopamine receptor	28864	DB00589
Lisuride	SmallMoleculeDrug	P21917	D(4) dopamine receptor	28864	DB00589
Lisuride	SmallMoleculeDrug	P21728	D(1A) dopamine receptor	28864	DB00589
Lisuride	SmallMoleculeDrug	P21918	D(1B) dopamine receptor	28864	DB00589
Lisuride	SmallMoleculeDrug	P08908	5-hydroxytryptamine receptor 1A	28864	DB00589
Lisuride	SmallMoleculeDrug	P28221	5-hydroxytryptamine receptor 1D	28864	DB00589
Lisuride	SmallMoleculeDrug	P41595	5-hydroxytryptamine receptor 2B	28864	DB00589
Lisuride	SmallMoleculeDrug	P28223	5-hydroxytryptamine receptor 2A	28864	DB00589
Lisuride	SmallMoleculeDrug	P28335	5-hydroxytryptamine receptor 2C	28864	DB00589
Lisuride	SmallMoleculeDrug	P28222	5-hydroxytryptamine receptor 1B	28864	DB00589
Lisuride	SmallMoleculeDrug	P08913	Alpha-2A adrenergic receptor	28864	DB00589
Lisuride	SmallMoleculeDrug	P18089	Alpha-2B adrenergic receptor	28864	DB00589
Lisuride	SmallMoleculeDrug	P18825	Alpha-2C adrenergic receptor	28864	DB00589
Doxazosin	SmallMoleculeDrug	P35348	Alpha-1A adrenergic receptor	3157	DB00590
Doxazosin	SmallMoleculeDrug	P35368	Alpha-1B adrenergic receptor	3157	DB00590
Doxazosin	SmallMoleculeDrug	P25100	Alpha-1D adrenergic receptor	3157	DB00590
Fluocinolone Acetonide	SmallMoleculeDrug	P04150	Glucocorticoid receptor	6215	DB00591
Amiloride	SmallMoleculeDrug	P37088	Amiloride-sensitive sodium channel subunit alpha	16231	DB00594
Amiloride	SmallMoleculeDrug	P51168	Amiloride-sensitive sodium channel subunit beta	16231	DB00594
Amiloride	SmallMoleculeDrug	P51170	Amiloride-sensitive sodium channel subunit gamma	16231	DB00594
Amiloride	SmallMoleculeDrug	P51172	Amiloride-sensitive sodium channel subunit delta	16231	DB00594
Amiloride	SmallMoleculeDrug	P19801	Amiloride-sensitive amine oxidase [copper-containing]	16231	DB00594
Amiloride	SmallMoleculeDrug	Q16515	Acid-sensing ion channel 2	16231	DB00594
Amiloride	SmallMoleculeDrug	P78348	Acid-sensing ion channel 1	16231	DB00594
Amiloride	SmallMoleculeDrug	P19634	Sodium/hydrogen exchanger 1	16231	DB00594
Amiloride	SmallMoleculeDrug	P00749	Urokinase-type plasminogen activator	16231	DB00594
Halobetasol Propionate	SmallMoleculeDrug	P04150	Glucocorticoid receptor	48175	DB00596
Labetalol	SmallMoleculeDrug	P08588	Beta-1 adrenergic receptor	3869	DB00598
Labetalol	SmallMoleculeDrug	P07550	Beta-2 adrenergic receptor	3869	DB00598
Labetalol	SmallMoleculeDrug	P35348	Alpha-1A adrenergic receptor	3869	DB00598
Labetalol	SmallMoleculeDrug	P35368	Alpha-1B adrenergic receptor	3869	DB00598
Labetalol	SmallMoleculeDrug	P25100	Alpha-1D adrenergic receptor	3869	DB00598
Thiopental	SmallMoleculeDrug	P14867	Gamma-aminobutyric acid receptor subunit alpha-1	3000715	DB00599
Thiopental	SmallMoleculeDrug	P47869	Gamma-aminobutyric acid receptor subunit alpha-2	3000715	DB00599
Thiopental	SmallMoleculeDrug	P34903	Gamma-aminobutyric acid receptor subunit alpha-3	3000715	DB00599
Thiopental	SmallMoleculeDrug	P48169	Gamma-aminobutyric acid receptor subunit alpha-4	3000715	DB00599
Thiopental	SmallMoleculeDrug	P31644	Gamma-aminobutyric acid receptor subunit alpha-5	3000715	DB00599
Thiopental	SmallMoleculeDrug	Q16445	Gamma-aminobutyric acid receptor subunit alpha-6	3000715	DB00599
Thiopental	SmallMoleculeDrug	P43681	Neuronal acetylcholine receptor subunit alpha-4	3000715	DB00599
Thiopental	SmallMoleculeDrug	P36544	Neuronal acetylcholine receptor subunit alpha-7	3000715	DB00599
Thiopental	SmallMoleculeDrug	P42262	Glutamate receptor 2	3000715	DB00599
Thiopental	SmallMoleculeDrug	O00519	Fatty-acid amide hydrolase 1	3000715	DB00599
Monobenzone	SmallMoleculeDrug	P14679	Tyrosinase	7638	DB00600
Cisapride	SmallMoleculeDrug	Q13639	5-hydroxytryptamine receptor 4	6917698	DB00604
Cisapride	SmallMoleculeDrug	P46098	5-hydroxytryptamine receptor 3A	6917698	DB00604
Cisapride	SmallMoleculeDrug	P28223	5-hydroxytryptamine receptor 2A	6917698	DB00604
Sulindac	SmallMoleculeDrug	P35354	Prostaglandin G/H synthase 2	1548887	DB00605
Sulindac	SmallMoleculeDrug	P23219	Prostaglandin G/H synthase 1	1548887	DB00605
Sulindac	SmallMoleculeDrug	P15121	Aldose reductase	1548887	DB00605
Sulindac	SmallMoleculeDrug	P27361	Mitogen-activated protein kinase 3	1548887	DB00605
Sulindac	SmallMoleculeDrug	Q03181	Peroxisome proliferator-activated receptor delta	1548887	DB00605
Sulindac	SmallMoleculeDrug	Q9Y5Y4	Prostaglandin D2 receptor 2	1548887	DB00605
Cyclothiazide	SmallMoleculeDrug	P00915	Carbonic anhydrase 1	2910	DB00606
Cyclothiazide	SmallMoleculeDrug	P00918	Carbonic anhydrase 2	2910	DB00606
Cyclothiazide	SmallMoleculeDrug	P22748	Carbonic anhydrase 4	2910	DB00606
Chloroquine	SmallMoleculeDrug	P09210	Glutathione S-transferase A2	2719	DB00608
Chloroquine	SmallMoleculeDrug	P01375	Tumor necrosis factor	2719	DB00608
Metaraminol	SmallMoleculeDrug	P35348	Alpha-1A adrenergic receptor	5906	DB00610
Butorphanol	SmallMoleculeDrug	P41145	Kappa-type opioid receptor	6916249	DB00611
Butorphanol	SmallMoleculeDrug	P41143	Delta-type opioid receptor	6916249	DB00611
Butorphanol	SmallMoleculeDrug	P35372	Mu-type opioid receptor	6916249	DB00611
Bisoprolol	SmallMoleculeDrug	P08588	Beta-1 adrenergic receptor	2405	DB00612
Bisoprolol	SmallMoleculeDrug	P07550	Beta-2 adrenergic receptor	2405	DB00612
Amodiaquine	SmallMoleculeDrug	P50135	Histamine N-methyltransferase	2165	DB00613
Triamcinolone	SmallMoleculeDrug	P04150	Glucocorticoid receptor	31307	DB00620
Nicardipine	SmallMoleculeDrug	Q08289	Voltage-dependent L-type calcium channel subunit beta-2	4474	DB00622
Nicardipine	SmallMoleculeDrug	P54750	Calcium/calmodulin-dependent 3',5'-cyclic nucleotide phosphodiesterase 1A	4474	DB00622
Nicardipine	SmallMoleculeDrug	Q01064	Calcium/calmodulin-dependent 3',5'-cyclic nucleotide phosphodiesterase 1B	4474	DB00622
Nicardipine	SmallMoleculeDrug	P35348	Alpha-1A adrenergic receptor	4474	DB00622
Nicardipine	SmallMoleculeDrug	P35368	Alpha-1B adrenergic receptor	4474	DB00622
Nicardipine	SmallMoleculeDrug	P25100	Alpha-1D adrenergic receptor	4474	DB00622
Nicardipine	SmallMoleculeDrug	P11229	Muscarinic acetylcholine receptor M1	4474	DB00622
Nicardipine	SmallMoleculeDrug	P08172	Muscarinic acetylcholine receptor M2	4474	DB00622
Nicardipine	SmallMoleculeDrug	P20309	Muscarinic acetylcholine receptor M3	4474	DB00622
Nicardipine	SmallMoleculeDrug	P08173	Muscarinic acetylcholine receptor M4	4474	DB00622
Nicardipine	SmallMoleculeDrug	P08912	Muscarinic acetylcholine receptor M5	4474	DB00622
Nicardipine	SmallMoleculeDrug	P62158	Calmodulin	4474	DB00622
Fluphenazine	SmallMoleculeDrug	P14416	D(2) dopamine receptor	3372	DB00623
Fluphenazine	SmallMoleculeDrug	P21728	D(1A) dopamine receptor	3372	DB00623
Fluphenazine	SmallMoleculeDrug	P62158	Calmodulin	3372	DB00623
Clorazepate	SmallMoleculeDrug	P14867	Gamma-aminobutyric acid receptor subunit alpha-1	2809	DB00628
Clorazepate	SmallMoleculeDrug	P47869	Gamma-aminobutyric acid receptor subunit alpha-2	2809	DB00628
Clorazepate	SmallMoleculeDrug	P34903	Gamma-aminobutyric acid receptor subunit alpha-3	2809	DB00628
Clorazepate	SmallMoleculeDrug	P48169	Gamma-aminobutyric acid receptor subunit alpha-4	2809	DB00628
Clorazepate	SmallMoleculeDrug	P31644	Gamma-aminobutyric acid receptor subunit alpha-5	2809	DB00628
Clorazepate	SmallMoleculeDrug	Q16445	Gamma-aminobutyric acid receptor subunit alpha-6	2809	DB00628
Clorazepate	SmallMoleculeDrug	P18505	Gamma-aminobutyric acid receptor subunit beta-1	2809	DB00628
Clorazepate	SmallMoleculeDrug	P47870	Gamma-aminobutyric acid receptor subunit beta-2	2809	DB00628
Clorazepate	SmallMoleculeDrug	P28472	Gamma-aminobutyric acid receptor subunit beta-3	2809	DB00628
Clorazepate	SmallMoleculeDrug	O14764	Gamma-aminobutyric acid receptor subunit delta	2809	DB00628
Clorazepate	SmallMoleculeDrug	P78334	Gamma-aminobutyric acid receptor subunit epsilon	2809	DB00628
Clorazepate	SmallMoleculeDrug	Q8N1C3	Gamma-aminobutyric acid receptor subunit gamma-1	2809	DB00628
Clorazepate	SmallMoleculeDrug	P18507	Gamma-aminobutyric acid receptor subunit gamma-2	2809	DB00628
Clorazepate	SmallMoleculeDrug	Q99928	Gamma-aminobutyric acid receptor subunit gamma-3	2809	DB00628
Clorazepate	SmallMoleculeDrug	O00591	Gamma-aminobutyric acid receptor subunit pi	2809	DB00628
Clorazepate	SmallMoleculeDrug	Q9UN88	Gamma-aminobutyric acid receptor subunit theta	2809	DB00628
Clorazepate	SmallMoleculeDrug	P30536	Translocator protein	2809	DB00628
Guanabenz	SmallMoleculeDrug	P08913	Alpha-2A adrenergic receptor	3517	DB00629
Guanabenz	SmallMoleculeDrug	P18089	Alpha-2B adrenergic receptor	3517	DB00629
Alendronate	SmallMoleculeDrug	P14324	Farnesyl pyrophosphate synthase	2088	DB00630
Alendronate	SmallMoleculeDrug	P23469	Receptor-type tyrosine-protein phosphatase epsilon	2088	DB00630
Alendronate	SmallMoleculeDrug	P38606	V-type proton ATPase catalytic subunit A	2088	DB00630
Dexmedetomidine	SmallMoleculeDrug	P08913	Alpha-2A adrenergic receptor	5311068	DB00633
Prednisone	SmallMoleculeDrug	P04150	Glucocorticoid receptor	5865	DB00635
Prednisone	SmallMoleculeDrug	P28845	Corticosteroid 11-beta-dehydrogenase isozyme 1	5865	DB00635
Clofibrate	SmallMoleculeDrug	Q07869	Peroxisome proliferator-activated receptor alpha	2796	DB00636
Astemizole	SmallMoleculeDrug	P35367	Histamine H1 receptor	2247	DB00637
Adenosine	SmallMoleculeDrug	P29274	Adenosine receptor A2a	60961	DB00640
Adenosine	SmallMoleculeDrug	P29275	Adenosine receptor A2b	60961	DB00640
Adenosine	SmallMoleculeDrug	P0DMS8	Adenosine receptor A3	60961	DB00640
Adenosine	SmallMoleculeDrug	P30542	Adenosine receptor A1	60961	DB00640
Simvastatin	SmallMoleculeDrug	P04035	3-hydroxy-3-methylglutaryl-coenzyme A reductase	54454	DB00641
Simvastatin	SmallMoleculeDrug	P05107	Integrin beta-2	54454	DB00641
Pemetrexed	SmallMoleculeDrug	P04818	Thymidylate synthase	60843	DB00642
Pemetrexed	SmallMoleculeDrug	P31939	Bifunctional purine biosynthesis protein PURH	60843	DB00642
Pemetrexed	SmallMoleculeDrug	P00374	Dihydrofolate reductase	60843	DB00642
Mebendazole	SmallMoleculeDrug	Q71U36	Tubulin alpha-1A chain	4030	DB00643
Mebendazole	SmallMoleculeDrug	P68371	Tubulin beta-4B chain	4030	DB00643
Mitotane	SmallMoleculeDrug	P15538	Cytochrome P450 11B1, mitochondrial	4211	DB00648
Mitotane	SmallMoleculeDrug	P10109	Adrenodoxin, mitochondrial	4211	DB00648
Leucovorin	SmallMoleculeDrug	P04818	Thymidylate synthase	149436	DB00650
Dyphylline	SmallMoleculeDrug	Q07343	cAMP-specific 3',5'-cyclic phosphodiesterase 4B	3182	DB00651
Dyphylline	SmallMoleculeDrug	P27815	cAMP-specific 3',5'-cyclic phosphodiesterase 4A	3182	DB00651
Dyphylline	SmallMoleculeDrug	Q08493	cAMP-specific 3',5'-cyclic phosphodiesterase 4C	3182	DB00651
Dyphylline	SmallMoleculeDrug	Q08499	cAMP-specific 3',5'-cyclic phosphodiesterase 4D	3182	DB00651
Dyphylline	SmallMoleculeDrug	P30542	Adenosine receptor A1	3182	DB00651
Dyphylline	SmallMoleculeDrug	P29274	Adenosine receptor A2a	3182	DB00651
Dyphylline	SmallMoleculeDrug	Q13946	High affinity cAMP-specific 3',5'-cyclic phosphodiesterase 7A	3182	DB00651
Dyphylline	SmallMoleculeDrug	Q9NP56	cAMP-specific 3',5'-cyclic phosphodiesterase 7B	3182	DB00651
Pentazocine	SmallMoleculeDrug	P35372	Mu-type opioid receptor	441278	DB00652
Pentazocine	SmallMoleculeDrug	P41145	Kappa-type opioid receptor	441278	DB00652
Pentazocine	SmallMoleculeDrug	Q99720	Sigma non-opioid intracellular receptor 1	441278	DB00652
Latanoprost	SmallMoleculeDrug	P43088	Prostaglandin F2-alpha receptor	5311221	DB00654
Estrone	SmallMoleculeDrug	P03372	Estrogen receptor	5870	DB00655
Trazodone	SmallMoleculeDrug	P28223	5-hydroxytryptamine receptor 2A	5533	DB00656
Trazodone	SmallMoleculeDrug	P28335	5-hydroxytryptamine receptor 2C	5533	DB00656
Trazodone	SmallMoleculeDrug	P31645	Sodium-dependent serotonin transporter	5533	DB00656
Trazodone	SmallMoleculeDrug	P08908	5-hydroxytryptamine receptor 1A	5533	DB00656
Trazodone	SmallMoleculeDrug	P35367	Histamine H1 receptor	5533	DB00656
Trazodone	SmallMoleculeDrug	P35348	Alpha-1A adrenergic receptor	5533	DB00656
Trazodone	SmallMoleculeDrug	P08913	Alpha-2A adrenergic receptor	5533	DB00656
Mecamylamine	SmallMoleculeDrug	Q15822	Neuronal acetylcholine receptor subunit alpha-2	4032	DB00657
Acamprosate	SmallMoleculeDrug	P14867	Gamma-aminobutyric acid receptor subunit alpha-1	71158	DB00659
Acamprosate	SmallMoleculeDrug	P47869	Gamma-aminobutyric acid receptor subunit alpha-2	71158	DB00659
Acamprosate	SmallMoleculeDrug	P34903	Gamma-aminobutyric acid receptor subunit alpha-3	71158	DB00659
Acamprosate	SmallMoleculeDrug	P48169	Gamma-aminobutyric acid receptor subunit alpha-4	71158	DB00659
Acamprosate	SmallMoleculeDrug	P31644	Gamma-aminobutyric acid receptor subunit alpha-5	71158	DB00659
Acamprosate	SmallMoleculeDrug	Q16445	Gamma-aminobutyric acid receptor subunit alpha-6	71158	DB00659
Acamprosate	SmallMoleculeDrug	P18505	Gamma-aminobutyric acid receptor subunit beta-1	71158	DB00659
Acamprosate	SmallMoleculeDrug	P47870	Gamma-aminobutyric acid receptor subunit beta-2	71158	DB00659
Acamprosate	SmallMoleculeDrug	P28472	Gamma-aminobutyric acid receptor subunit beta-3	71158	DB00659
Acamprosate	SmallMoleculeDrug	O14764	Gamma-aminobutyric acid receptor subunit delta	71158	DB00659
Acamprosate	SmallMoleculeDrug	P78334	Gamma-aminobutyric acid receptor subunit epsilon	71158	DB00659
Acamprosate	SmallMoleculeDrug	Q8N1C3	Gamma-aminobutyric acid receptor subunit gamma-1	71158	DB00659
Acamprosate	SmallMoleculeDrug	P18507	Gamma-aminobutyric acid receptor subunit gamma-2	71158	DB00659
Acamprosate	SmallMoleculeDrug	Q99928	Gamma-aminobutyric acid receptor subunit gamma-3	71158	DB00659
Acamprosate	SmallMoleculeDrug	O00591	Gamma-aminobutyric acid receptor subunit pi	71158	DB00659
Acamprosate	SmallMoleculeDrug	Q9UN88	Gamma-aminobutyric acid receptor subunit theta	71158	DB00659
Verapamil	SmallMoleculeDrug	Q02641	Voltage-dependent L-type calcium channel subunit beta-1	2520	DB00661
Verapamil	SmallMoleculeDrug	Q08289	Voltage-dependent L-type calcium channel subunit beta-2	2520	DB00661
Verapamil	SmallMoleculeDrug	P54284	Voltage-dependent L-type calcium channel subunit beta-3	2520	DB00661
Verapamil	SmallMoleculeDrug	O00305	Voltage-dependent L-type calcium channel subunit beta-4	2520	DB00661
Verapamil	SmallMoleculeDrug	Q14654	ATP-sensitive inward rectifier potassium channel 11	2520	DB00661
Verapamil	SmallMoleculeDrug	P31645	Sodium-dependent serotonin transporter	2520	DB00661
Flumethasone	SmallMoleculeDrug	P04150	Glucocorticoid receptor	443980	DB00663
Epinephrine	SmallMoleculeDrug	P35348	Alpha-1A adrenergic receptor	5816	DB00668
Epinephrine	SmallMoleculeDrug	P35368	Alpha-1B adrenergic receptor	5816	DB00668
Epinephrine	SmallMoleculeDrug	P08588	Beta-1 adrenergic receptor	5816	DB00668
Epinephrine	SmallMoleculeDrug	P07550	Beta-2 adrenergic receptor	5816	DB00668
Epinephrine	SmallMoleculeDrug	P08913	Alpha-2A adrenergic receptor	5816	DB00668
Epinephrine	SmallMoleculeDrug	P18089	Alpha-2B adrenergic receptor	5816	DB00668
Epinephrine	SmallMoleculeDrug	P25100	Alpha-1D adrenergic receptor	5816	DB00668
Epinephrine	SmallMoleculeDrug	P00439	Phenylalanine-4-hydroxylase	5816	DB00668
Epinephrine	SmallMoleculeDrug	P18825	Alpha-2C adrenergic receptor	5816	DB00668
Epinephrine	SmallMoleculeDrug	P13945	Beta-3 adrenergic receptor	5816	DB00668
Epinephrine	SmallMoleculeDrug	P01375	Tumor necrosis factor	5816	DB00668
Sumatriptan	SmallMoleculeDrug	P28221	5-hydroxytryptamine receptor 1D	5358	DB00669
Sumatriptan	SmallMoleculeDrug	P28222	5-hydroxytryptamine receptor 1B	5358	DB00669
Sumatriptan	SmallMoleculeDrug	P30939	5-hydroxytryptamine receptor 1F	5358	DB00669
Sumatriptan	SmallMoleculeDrug	P08908	5-hydroxytryptamine receptor 1A	5358	DB00669
Pirenzepine	SmallMoleculeDrug	P11229	Muscarinic acetylcholine receptor M1	4848	DB00670
Galantamine	SmallMoleculeDrug	P22303	Acetylcholinesterase	9651	DB00674
Galantamine	SmallMoleculeDrug	P02708	Acetylcholine receptor subunit alpha	9651	DB00674
Galantamine	SmallMoleculeDrug	P11230	Acetylcholine receptor subunit beta	9651	DB00674
Galantamine	SmallMoleculeDrug	Q07001	Acetylcholine receptor subunit delta	9651	DB00674
Galantamine	SmallMoleculeDrug	P07510	Acetylcholine receptor subunit gamma	9651	DB00674
Galantamine	SmallMoleculeDrug	Q04844	Acetylcholine receptor subunit epsilon	9651	DB00674
Galantamine	SmallMoleculeDrug	Q15822	Neuronal acetylcholine receptor subunit alpha-2	9651	DB00674
Galantamine	SmallMoleculeDrug	P32297	Neuronal acetylcholine receptor subunit alpha-3	9651	DB00674
Galantamine	SmallMoleculeDrug	P43681	Neuronal acetylcholine receptor subunit alpha-4	9651	DB00674
Galantamine	SmallMoleculeDrug	P30532	Neuronal acetylcholine receptor subunit alpha-5	9651	DB00674
Galantamine	SmallMoleculeDrug	Q15825	Neuronal acetylcholine receptor subunit alpha-6	9651	DB00674
Galantamine	SmallMoleculeDrug	P36544	Neuronal acetylcholine receptor subunit alpha-7	9651	DB00674
Galantamine	SmallMoleculeDrug	Q9UGM1	Neuronal acetylcholine receptor subunit alpha-9	9651	DB00674
Galantamine	SmallMoleculeDrug	Q9GZZ6	Neuronal acetylcholine receptor subunit alpha-10	9651	DB00674
Galantamine	SmallMoleculeDrug	P17787	Neuronal acetylcholine receptor subunit beta-2	9651	DB00674
Galantamine	SmallMoleculeDrug	Q05901	Neuronal acetylcholine receptor subunit beta-3	9651	DB00674
Galantamine	SmallMoleculeDrug	P30926	Neuronal acetylcholine receptor subunit beta-4	9651	DB00674
Galantamine	SmallMoleculeDrug	P06276	Cholinesterase	9651	DB00674
Tamoxifen	SmallMoleculeDrug	P03372	Estrogen receptor	2733526	DB00675
Tamoxifen	SmallMoleculeDrug	Q92731	Estrogen receptor beta	2733526	DB00675
Tamoxifen	SmallMoleculeDrug	Q15125	3-beta-hydroxysteroid-Delta(8),Delta(7)-isomerase	2733526	DB00675
Tamoxifen	SmallMoleculeDrug	P17252	Protein kinase C alpha type	2733526	DB00675
Tamoxifen	SmallMoleculeDrug	P05771	Protein kinase C beta type	2733526	DB00675
Tamoxifen	SmallMoleculeDrug	Q05655	Protein kinase C delta type	2733526	DB00675
Tamoxifen	SmallMoleculeDrug	Q02156	Protein kinase C epsilon type	2733526	DB00675
Tamoxifen	SmallMoleculeDrug	P05129	Protein kinase C gamma type	2733526	DB00675
Tamoxifen	SmallMoleculeDrug	P41743	Protein kinase C iota type	2733526	DB00675
Tamoxifen	SmallMoleculeDrug	Q04759	Protein kinase C theta type	2733526	DB00675
Tamoxifen	SmallMoleculeDrug	Q05513	Protein kinase C zeta type	2733526	DB00675
Isoflurophate	SmallMoleculeDrug	P22303	Acetylcholinesterase	5936	DB00677
Isoflurophate	SmallMoleculeDrug	P06276	Cholinesterase	5936	DB00677
Losartan	SmallMoleculeDrug	P30556	Type-1 angiotensin II receptor	3961	DB00678
Thioridazine	SmallMoleculeDrug	P14416	D(2) dopamine receptor	5452	DB00679
Thioridazine	SmallMoleculeDrug	P21728	D(1A) dopamine receptor	5452	DB00679
Thioridazine	SmallMoleculeDrug	P35348	Alpha-1A adrenergic receptor	5452	DB00679
Thioridazine	SmallMoleculeDrug	P35368	Alpha-1B adrenergic receptor	5452	DB00679
Thioridazine	SmallMoleculeDrug	P28223	5-hydroxytryptamine receptor 2A	5452	DB00679
Warfarin	SmallMoleculeDrug	Q9BQB6	Vitamin K epoxide reductase complex subunit 1	54678486	DB00682
Midazolam	SmallMoleculeDrug	P14867	Gamma-aminobutyric acid receptor subunit alpha-1	4192	DB00683
Midazolam	SmallMoleculeDrug	P47869	Gamma-aminobutyric acid receptor subunit alpha-2	4192	DB00683
Midazolam	SmallMoleculeDrug	P34903	Gamma-aminobutyric acid receptor subunit alpha-3	4192	DB00683
Midazolam	SmallMoleculeDrug	P48169	Gamma-aminobutyric acid receptor subunit alpha-4	4192	DB00683
Midazolam	SmallMoleculeDrug	P31644	Gamma-aminobutyric acid receptor subunit alpha-5	4192	DB00683
Midazolam	SmallMoleculeDrug	P18505	Gamma-aminobutyric acid receptor subunit beta-1	4192	DB00683
Midazolam	SmallMoleculeDrug	P28472	Gamma-aminobutyric acid receptor subunit beta-3	4192	DB00683
Midazolam	SmallMoleculeDrug	P47870	Gamma-aminobutyric acid receptor subunit beta-2	4192	DB00683
Midazolam	SmallMoleculeDrug	Q16445	Gamma-aminobutyric acid receptor subunit alpha-6	4192	DB00683
Midazolam	SmallMoleculeDrug	Q8N1C3	Gamma-aminobutyric acid receptor subunit gamma-1	4192	DB00683
Midazolam	SmallMoleculeDrug	P18507	Gamma-aminobutyric acid receptor subunit gamma-2	4192	DB00683
Midazolam	SmallMoleculeDrug	Q99928	Gamma-aminobutyric acid receptor subunit gamma-3	4192	DB00683
Midazolam	SmallMoleculeDrug	O14764	Gamma-aminobutyric acid receptor subunit delta	4192	DB00683
Midazolam	SmallMoleculeDrug	P78334	Gamma-aminobutyric acid receptor subunit epsilon	4192	DB00683
Midazolam	SmallMoleculeDrug	O00591	Gamma-aminobutyric acid receptor subunit pi	4192	DB00683
Midazolam	SmallMoleculeDrug	P24046	Gamma-aminobutyric acid receptor subunit rho-1	4192	DB00683
Midazolam	SmallMoleculeDrug	P28476	Gamma-aminobutyric acid receptor subunit rho-2	4192	DB00683
Midazolam	SmallMoleculeDrug	A8MPY1	Gamma-aminobutyric acid receptor subunit rho-3	4192	DB00683
Midazolam	SmallMoleculeDrug	Q9UN88	Gamma-aminobutyric acid receptor subunit theta	4192	DB00683
Mycophenolate mofetil	SmallMoleculeDrug	P20839	Inosine-5'-monophosphate dehydrogenase 1	5281078	DB00688
Mycophenolate mofetil	SmallMoleculeDrug	P12268	Inosine-5'-monophosphate dehydrogenase 2	5281078	DB00688
Flurazepam	SmallMoleculeDrug	P14867	Gamma-aminobutyric acid receptor subunit alpha-1	3393	DB00690
Flurazepam	SmallMoleculeDrug	P47869	Gamma-aminobutyric acid receptor subunit alpha-2	3393	DB00690
Flurazepam	SmallMoleculeDrug	P34903	Gamma-aminobutyric acid receptor subunit alpha-3	3393	DB00690
Flurazepam	SmallMoleculeDrug	P48169	Gamma-aminobutyric acid receptor subunit alpha-4	3393	DB00690
Flurazepam	SmallMoleculeDrug	P31644	Gamma-aminobutyric acid receptor subunit alpha-5	3393	DB00690
Flurazepam	SmallMoleculeDrug	Q16445	Gamma-aminobutyric acid receptor subunit alpha-6	3393	DB00690
Flurazepam	SmallMoleculeDrug	P18505	Gamma-aminobutyric acid receptor subunit beta-1	3393	DB00690
Flurazepam	SmallMoleculeDrug	P47870	Gamma-aminobutyric acid receptor subunit beta-2	3393	DB00690
Flurazepam	SmallMoleculeDrug	P28472	Gamma-aminobutyric acid receptor subunit beta-3	3393	DB00690
Flurazepam	SmallMoleculeDrug	Q8N1C3	Gamma-aminobutyric acid receptor subunit gamma-1	3393	DB00690
Flurazepam	SmallMoleculeDrug	P18507	Gamma-aminobutyric acid receptor subunit gamma-2	3393	DB00690
Flurazepam	SmallMoleculeDrug	Q99928	Gamma-aminobutyric acid receptor subunit gamma-3	3393	DB00690
Flurazepam	SmallMoleculeDrug	O14764	Gamma-aminobutyric acid receptor subunit delta	3393	DB00690
Flurazepam	SmallMoleculeDrug	P78334	Gamma-aminobutyric acid receptor subunit epsilon	3393	DB00690
Flurazepam	SmallMoleculeDrug	O00591	Gamma-aminobutyric acid receptor subunit pi	3393	DB00690
Flurazepam	SmallMoleculeDrug	P24046	Gamma-aminobutyric acid receptor subunit rho-1	3393	DB00690
Flurazepam	SmallMoleculeDrug	P28476	Gamma-aminobutyric acid receptor subunit rho-2	3393	DB00690
Flurazepam	SmallMoleculeDrug	A8MPY1	Gamma-aminobutyric acid receptor subunit rho-3	3393	DB00690
Flurazepam	SmallMoleculeDrug	Q9UN88	Gamma-aminobutyric acid receptor subunit theta	3393	DB00690
Moexipril	SmallMoleculeDrug	Q9BYF1	Angiotensin-converting enzyme 2	91270	DB00691
Phentolamine	SmallMoleculeDrug	P08913	Alpha-2A adrenergic receptor	5775	DB00692
Phentolamine	SmallMoleculeDrug	P35348	Alpha-1A adrenergic receptor	5775	DB00692
Fluorescein	SmallMoleculeDrug	P06310	Ig kappa chain V-II region RPMI 6410	16850	DB00693
Tizanidine	SmallMoleculeDrug	P08913	Alpha-2A adrenergic receptor	5487	DB00697
Tizanidine	SmallMoleculeDrug	P18089	Alpha-2B adrenergic receptor	5487	DB00697
Tizanidine	SmallMoleculeDrug	P18825	Alpha-2C adrenergic receptor	5487	DB00697
Nicergoline	SmallMoleculeDrug	P35348	Alpha-1A adrenergic receptor	34040	DB00699
Methazolamide	SmallMoleculeDrug	P00915	Carbonic anhydrase 1	4100	DB00703
Methazolamide	SmallMoleculeDrug	P00918	Carbonic anhydrase 2	4100	DB00703
Methazolamide	SmallMoleculeDrug	P22748	Carbonic anhydrase 4	4100	DB00703
Methazolamide	SmallMoleculeDrug	P43166	Carbonic anhydrase 7	4100	DB00703
Naltrexone	SmallMoleculeDrug	P41143	Delta-type opioid receptor	5360515	DB00704
Naltrexone	SmallMoleculeDrug	P35372	Mu-type opioid receptor	5360515	DB00704
Naltrexone	SmallMoleculeDrug	P41145	Kappa-type opioid receptor	5360515	DB00704
Naltrexone	SmallMoleculeDrug	Q5T1J1	HCG20471, isoform CRA_c	5360515	DB00704
Tamsulosin	SmallMoleculeDrug	P35348	Alpha-1A adrenergic receptor	129211	DB00706
Tamsulosin	SmallMoleculeDrug	P25100	Alpha-1D adrenergic receptor	129211	DB00706
Tamsulosin	SmallMoleculeDrug	P35368	Alpha-1B adrenergic receptor	129211	DB00706
Sufentanil	SmallMoleculeDrug	P35372	Mu-type opioid receptor	41693	DB00708
Sufentanil	SmallMoleculeDrug	P41143	Delta-type opioid receptor	41693	DB00708
Sufentanil	SmallMoleculeDrug	P41145	Kappa-type opioid receptor	41693	DB00708
Diethylcarbamazine	SmallMoleculeDrug	P09917	Arachidonate 5-lipoxygenase	3052	DB00711
Diethylcarbamazine	SmallMoleculeDrug	P23219	Prostaglandin G/H synthase 1	3052	DB00711
Flurbiprofen	SmallMoleculeDrug	P23219	Prostaglandin G/H synthase 1	3394	DB00712
Flurbiprofen	SmallMoleculeDrug	P35354	Prostaglandin G/H synthase 2	3394	DB00712
Oxacillin	SmallMoleculeDrug	P46059	Solute carrier family 15 member 1	6196	DB00713
Oxacillin	SmallMoleculeDrug	Q16348	Solute carrier family 15 member 2	6196	DB00713
Apomorphine	SmallMoleculeDrug	P35462	D(3) dopamine receptor	6005	DB00714
Apomorphine	SmallMoleculeDrug	P21917	D(4) dopamine receptor	6005	DB00714
Apomorphine	SmallMoleculeDrug	P14416	D(2) dopamine receptor	6005	DB00714
Apomorphine	SmallMoleculeDrug	P18825	Alpha-2C adrenergic receptor	6005	DB00714
Apomorphine	SmallMoleculeDrug	P18089	Alpha-2B adrenergic receptor	6005	DB00714
Apomorphine	SmallMoleculeDrug	P28335	5-hydroxytryptamine receptor 2C	6005	DB00714
Apomorphine	SmallMoleculeDrug	P21918	D(1B) dopamine receptor	6005	DB00714
Apomorphine	SmallMoleculeDrug	P08908	5-hydroxytryptamine receptor 1A	6005	DB00714
Apomorphine	SmallMoleculeDrug	P28223	5-hydroxytryptamine receptor 2A	6005	DB00714
Apomorphine	SmallMoleculeDrug	P41595	5-hydroxytryptamine receptor 2B	6005	DB00714
Apomorphine	SmallMoleculeDrug	P08913	Alpha-2A adrenergic receptor	6005	DB00714
Apomorphine	SmallMoleculeDrug	P21728	D(1A) dopamine receptor	6005	DB00714
Apomorphine	SmallMoleculeDrug	P28221	5-hydroxytryptamine receptor 1D	6005	DB00714
Apomorphine	SmallMoleculeDrug	P28222	5-hydroxytryptamine receptor 1B	6005	DB00714
Apomorphine	SmallMoleculeDrug	Q9NYX4	Neuron-specific vesicular protein calcyon	6005	DB00714
Paroxetine	SmallMoleculeDrug	P31645	Sodium-dependent serotonin transporter	43815	DB00715
Paroxetine	SmallMoleculeDrug	P23975	Sodium-dependent noradrenaline transporter	43815	DB00715
Paroxetine	SmallMoleculeDrug	P28223	5-hydroxytryptamine receptor 2A	43815	DB00715
Paroxetine	SmallMoleculeDrug	P11229	Muscarinic acetylcholine receptor M1	43815	DB00715
Paroxetine	SmallMoleculeDrug	P08172	Muscarinic acetylcholine receptor M2	43815	DB00715
Paroxetine	SmallMoleculeDrug	P20309	Muscarinic acetylcholine receptor M3	43815	DB00715
Paroxetine	SmallMoleculeDrug	P08173	Muscarinic acetylcholine receptor M4	43815	DB00715
Paroxetine	SmallMoleculeDrug	P08912	Muscarinic acetylcholine receptor M5	43815	DB00715
Nedocromil	SmallMoleculeDrug	Q9Y271	Cysteinyl leukotriene receptor 1	50294	DB00716
Nedocromil	SmallMoleculeDrug	Q9NS75	Cysteinyl leukotriene receptor 2	50294	DB00716
Nedocromil	SmallMoleculeDrug	P21462	fMet-Leu-Phe receptor	50294	DB00716
Nedocromil	SmallMoleculeDrug	Q13258	Prostaglandin D2 receptor	50294	DB00716
Nedocromil	SmallMoleculeDrug	P07900	Heat shock protein HSP 90-alpha	50294	DB00716
Azatadine	SmallMoleculeDrug	P35367	Histamine H1 receptor	19861	DB00719
Clodronate	SmallMoleculeDrug	P12235	ADP/ATP translocase 1	25419	DB00720
Clodronate	SmallMoleculeDrug	P05141	ADP/ATP translocase 2	25419	DB00720
Clodronate	SmallMoleculeDrug	P12236	ADP/ATP translocase 3	25419	DB00720
Procaine	SmallMoleculeDrug	P46098	5-hydroxytryptamine receptor 3A	4914	DB00721
Procaine	SmallMoleculeDrug	Q01959	Sodium-dependent dopamine transporter	4914	DB00721
Procaine	SmallMoleculeDrug	Q15822	Neuronal acetylcholine receptor subunit alpha-2	4914	DB00721
Procaine	SmallMoleculeDrug	Q16558	Calcium-activated potassium channel subunit beta-1	4914	DB00721
Procaine	SmallMoleculeDrug	Q9Y691	Calcium-activated potassium channel subunit beta-2	4914	DB00721
Procaine	SmallMoleculeDrug	Q9NPA1	Calcium-activated potassium channel subunit beta-3	4914	DB00721
Procaine	SmallMoleculeDrug	Q86W47	Calcium-activated potassium channel subunit beta-4	4914	DB00721
Procaine	SmallMoleculeDrug	O15554	Intermediate conductance calcium-activated potassium channel protein 4	4914	DB00721
Procaine	SmallMoleculeDrug	Q92952	Small conductance calcium-activated potassium channel protein 1	4914	DB00721
Procaine	SmallMoleculeDrug	Q9H2S1	Small conductance calcium-activated potassium channel protein 2	4914	DB00721
Procaine	SmallMoleculeDrug	Q9UGI6	Small conductance calcium-activated potassium channel protein 3	4914	DB00721
Procaine	SmallMoleculeDrug	P21397	Amine oxidase [flavin-containing] A	4914	DB00721
Procaine	SmallMoleculeDrug	P27338	Amine oxidase [flavin-containing] B	4914	DB00721
Lisinopril	SmallMoleculeDrug	Q9BYF1	Angiotensin-converting enzyme 2	5362119	DB00722
Methoxamine	SmallMoleculeDrug	P35348	Alpha-1A adrenergic receptor	6082	DB00723
Methoxamine	SmallMoleculeDrug	P35368	Alpha-1B adrenergic receptor	6082	DB00723
Methoxamine	SmallMoleculeDrug	P25100	Alpha-1D adrenergic receptor	6082	DB00723
Trimipramine	SmallMoleculeDrug	P31645	Sodium-dependent serotonin transporter	5584	DB00726
Trimipramine	SmallMoleculeDrug	P23975	Sodium-dependent noradrenaline transporter	5584	DB00726
Trimipramine	SmallMoleculeDrug	Q01959	Sodium-dependent dopamine transporter	5584	DB00726
Trimipramine	SmallMoleculeDrug	P28223	5-hydroxytryptamine receptor 2A	5584	DB00726
Trimipramine	SmallMoleculeDrug	P08908	5-hydroxytryptamine receptor 1A	5584	DB00726
Trimipramine	SmallMoleculeDrug	P35348	Alpha-1A adrenergic receptor	5584	DB00726
Trimipramine	SmallMoleculeDrug	P35368	Alpha-1B adrenergic receptor	5584	DB00726
Trimipramine	SmallMoleculeDrug	P14416	D(2) dopamine receptor	5584	DB00726
Trimipramine	SmallMoleculeDrug	P18089	Alpha-2B adrenergic receptor	5584	DB00726
Trimipramine	SmallMoleculeDrug	P35367	Histamine H1 receptor	5584	DB00726
Trimipramine	SmallMoleculeDrug	P28335	5-hydroxytryptamine receptor 2C	5584	DB00726
Trimipramine	SmallMoleculeDrug	P46098	5-hydroxytryptamine receptor 3A	5584	DB00726
Trimipramine	SmallMoleculeDrug	P28221	5-hydroxytryptamine receptor 1D	5584	DB00726
Trimipramine	SmallMoleculeDrug	P08913	Alpha-2A adrenergic receptor	5584	DB00726
Trimipramine	SmallMoleculeDrug	P21728	D(1A) dopamine receptor	5584	DB00726
Trimipramine	SmallMoleculeDrug	P21918	D(1B) dopamine receptor	5584	DB00726
Trimipramine	SmallMoleculeDrug	P08588	Beta-1 adrenergic receptor	5584	DB00726
Trimipramine	SmallMoleculeDrug	P07550	Beta-2 adrenergic receptor	5584	DB00726
Trimipramine	SmallMoleculeDrug	P13945	Beta-3 adrenergic receptor	5584	DB00726
Trimipramine	SmallMoleculeDrug	P11229	Muscarinic acetylcholine receptor M1	5584	DB00726
Trimipramine	SmallMoleculeDrug	P08172	Muscarinic acetylcholine receptor M2	5584	DB00726
Trimipramine	SmallMoleculeDrug	P20309	Muscarinic acetylcholine receptor M3	5584	DB00726
Trimipramine	SmallMoleculeDrug	P08173	Muscarinic acetylcholine receptor M4	5584	DB00726
Trimipramine	SmallMoleculeDrug	P08912	Muscarinic acetylcholine receptor M5	5584	DB00726
Nateglinide	SmallMoleculeDrug	P37231	Peroxisome proliferator-activated receptor gamma	5311309	DB00731
Risperidone	SmallMoleculeDrug	P28223	5-hydroxytryptamine receptor 2A	5073	DB00734
Risperidone	SmallMoleculeDrug	P14416	D(2) dopamine receptor	5073	DB00734
Risperidone	SmallMoleculeDrug	P35462	D(3) dopamine receptor	5073	DB00734
Risperidone	SmallMoleculeDrug	P21917	D(4) dopamine receptor	5073	DB00734
Risperidone	SmallMoleculeDrug	P35348	Alpha-1A adrenergic receptor	5073	DB00734
Risperidone	SmallMoleculeDrug	P35368	Alpha-1B adrenergic receptor	5073	DB00734
Risperidone	SmallMoleculeDrug	P28221	5-hydroxytryptamine receptor 1D	5073	DB00734
Risperidone	SmallMoleculeDrug	P35367	Histamine H1 receptor	5073	DB00734
Risperidone	SmallMoleculeDrug	P08913	Alpha-2A adrenergic receptor	5073	DB00734
Risperidone	SmallMoleculeDrug	P18089	Alpha-2B adrenergic receptor	5073	DB00734
Risperidone	SmallMoleculeDrug	P18825	Alpha-2C adrenergic receptor	5073	DB00734
Risperidone	SmallMoleculeDrug	P28335	5-hydroxytryptamine receptor 2C	5073	DB00734
Risperidone	SmallMoleculeDrug	P08908	5-hydroxytryptamine receptor 1A	5073	DB00734
Risperidone	SmallMoleculeDrug	P21728	D(1A) dopamine receptor	5073	DB00734
Naftifine	SmallMoleculeDrug	Q14534	Squalene monooxygenase	73342	DB00735
Meclizine	SmallMoleculeDrug	P35367	Histamine H1 receptor	4034	DB00737
Pentamidine	SmallMoleculeDrug	O14717	tRNA (cytosine(38)-C(5))-methyltransferase	4735	DB00738
Riluzole	SmallMoleculeDrug	Q9UPY5	Cystine/glutamate transporter	5070	DB00740
Zileuton	SmallMoleculeDrug	P09917	Arachidonate 5-lipoxygenase	60490	DB00744
Modafinil	SmallMoleculeDrug	Q01959	Sodium-dependent dopamine transporter	4236	DB00745
Modafinil	SmallMoleculeDrug	P35368	Alpha-1B adrenergic receptor	4236	DB00745
Scopolamine	SmallMoleculeDrug	P11229	Muscarinic acetylcholine receptor M1	3000322	DB00747
Scopolamine	SmallMoleculeDrug	P08172	Muscarinic acetylcholine receptor M2	3000322	DB00747
Scopolamine	SmallMoleculeDrug	P20309	Muscarinic acetylcholine receptor M3	3000322	DB00747
Scopolamine	SmallMoleculeDrug	P08173	Muscarinic acetylcholine receptor M4	3000322	DB00747
Scopolamine	SmallMoleculeDrug	P08912	Muscarinic acetylcholine receptor M5	3000322	DB00747
Carbinoxamine	SmallMoleculeDrug	P35367	Histamine H1 receptor	2564	DB00748
Etodolac	SmallMoleculeDrug	P35354	Prostaglandin G/H synthase 2	3308	DB00749
Etodolac	SmallMoleculeDrug	P23219	Prostaglandin G/H synthase 1	3308	DB00749
Etodolac	SmallMoleculeDrug	P19793	Retinoic acid receptor RXR-alpha	3308	DB00749
Epinastine	SmallMoleculeDrug	P35367	Histamine H1 receptor	3241	DB00751
Epinastine	SmallMoleculeDrug	P25021	Histamine H2 receptor	3241	DB00751
Epinastine	SmallMoleculeDrug	P35348	Alpha-1A adrenergic receptor	3241	DB00751
Epinastine	SmallMoleculeDrug	P08913	Alpha-2A adrenergic receptor	3241	DB00751
Epinastine	SmallMoleculeDrug	P28223	5-hydroxytryptamine receptor 2A	3241	DB00751
Epinastine	SmallMoleculeDrug	P34969	5-hydroxytryptamine receptor 7	3241	DB00751
Isoflurane	SmallMoleculeDrug	P14867	Gamma-aminobutyric acid receptor subunit alpha-1	3763	DB00753
Isoflurane	SmallMoleculeDrug	P23415	Glycine receptor subunit alpha-1	3763	DB00753
Isoflurane	SmallMoleculeDrug	Q09470	Potassium voltage-gated channel subfamily A member 1	3763	DB00753
Isoflurane	SmallMoleculeDrug	P30049	ATP synthase subunit delta, mitochondrial	3763	DB00753
Isoflurane	SmallMoleculeDrug	P62158	Calmodulin	3763	DB00753
Isoflurane	SmallMoleculeDrug	P47869	Gamma-aminobutyric acid receptor subunit alpha-2	3763	DB00753
Isoflurane	SmallMoleculeDrug	P34903	Gamma-aminobutyric acid receptor subunit alpha-3	3763	DB00753
Isoflurane	SmallMoleculeDrug	P48169	Gamma-aminobutyric acid receptor subunit alpha-4	3763	DB00753
Isoflurane	SmallMoleculeDrug	P31644	Gamma-aminobutyric acid receptor subunit alpha-5	3763	DB00753
Isoflurane	SmallMoleculeDrug	Q16445	Gamma-aminobutyric acid receptor subunit alpha-6	3763	DB00753
Isoflurane	SmallMoleculeDrug	P18505	Gamma-aminobutyric acid receptor subunit beta-1	3763	DB00753
Isoflurane	SmallMoleculeDrug	P47870	Gamma-aminobutyric acid receptor subunit beta-2	3763	DB00753
Isoflurane	SmallMoleculeDrug	P28472	Gamma-aminobutyric acid receptor subunit beta-3	3763	DB00753
Isoflurane	SmallMoleculeDrug	O14764	Gamma-aminobutyric acid receptor subunit delta	3763	DB00753
Isoflurane	SmallMoleculeDrug	P78334	Gamma-aminobutyric acid receptor subunit epsilon	3763	DB00753
Isoflurane	SmallMoleculeDrug	Q8N1C3	Gamma-aminobutyric acid receptor subunit gamma-1	3763	DB00753
Isoflurane	SmallMoleculeDrug	P18507	Gamma-aminobutyric acid receptor subunit gamma-2	3763	DB00753
Isoflurane	SmallMoleculeDrug	Q99928	Gamma-aminobutyric acid receptor subunit gamma-3	3763	DB00753
Isoflurane	SmallMoleculeDrug	O00591	Gamma-aminobutyric acid receptor subunit pi	3763	DB00753
Isoflurane	SmallMoleculeDrug	Q9UN88	Gamma-aminobutyric acid receptor subunit theta	3763	DB00753
Tretinoin	SmallMoleculeDrug	P28702	Retinoic acid receptor RXR-beta	5538	DB00755
Tretinoin	SmallMoleculeDrug	P48443	Retinoic acid receptor RXR-gamma	5538	DB00755
Tretinoin	SmallMoleculeDrug	P13631	Retinoic acid receptor gamma	5538	DB00755
Tretinoin	SmallMoleculeDrug	P00352	Retinal dehydrogenase 1	5538	DB00755
Tretinoin	SmallMoleculeDrug	Q8NFJ5	Retinoic acid-induced protein 3	5538	DB00755
Tretinoin	SmallMoleculeDrug	P51843	Nuclear receptor subfamily 0 group B member 1	5538	DB00755
Tretinoin	SmallMoleculeDrug	O94788	Retinal dehydrogenase 2	5538	DB00755
Tretinoin	SmallMoleculeDrug	P49788	Retinoic acid receptor responder protein 1	5538	DB00755
Hexachlorophene	SmallMoleculeDrug	O14521	Succinate dehydrogenase [ubiquinone] cytochrome b small subunit, mitochondrial	3598	DB00756
Hexachlorophene	SmallMoleculeDrug	P00367	Glutamate dehydrogenase 1, mitochondrial	3598	DB00756
Dolasetron	SmallMoleculeDrug	P46098	5-hydroxytryptamine receptor 3A	60654	DB00757
Clopidogrel	SmallMoleculeDrug	Q9H244	P2Y purinoceptor 12	60606	DB00758
Tetracycline	SmallMoleculeDrug	P04156	Major prion protein	54675776	DB00759
Tetracycline	SmallMoleculeDrug	Q9UM07	Protein-arginine deiminase type-4	54675776	DB00759
Mometasone	SmallMoleculeDrug	P04150	Glucocorticoid receptor	441335	DB00764
Metyrosine	SmallMoleculeDrug	P07101	Tyrosine 3-monooxygenase	441350	DB00765
Olopatadine	SmallMoleculeDrug	P35367	Histamine H1 receptor	5281071	DB00768
Hydrocortamate	SmallMoleculeDrug	P04150	Glucocorticoid receptor	84088	DB00769
Alprostadil	SmallMoleculeDrug	P43116	Prostaglandin E2 receptor EP2 subtype	149351	DB00770
Alprostadil	SmallMoleculeDrug	P34995	Prostaglandin E2 receptor EP1 subtype	149351	DB00770
Clidinium	SmallMoleculeDrug	P11229	Muscarinic acetylcholine receptor M1	2784	DB00771
Malathion	SmallMoleculeDrug	P06276	Cholinesterase	4004	DB00772
Hydroflumethiazide	SmallMoleculeDrug	P00915	Carbonic anhydrase 1	3647	DB00774
Hydroflumethiazide	SmallMoleculeDrug	P00918	Carbonic anhydrase 2	3647	DB00774
Hydroflumethiazide	SmallMoleculeDrug	P22748	Carbonic anhydrase 4	3647	DB00774
Hydroflumethiazide	SmallMoleculeDrug	Q16790	Carbonic anhydrase 9	3647	DB00774
Hydroflumethiazide	SmallMoleculeDrug	O43570	Carbonic anhydrase 12	3647	DB00774
Tirofiban	SmallMoleculeDrug	P05106	Integrin beta-3	60947	DB00775
Propiomazine	SmallMoleculeDrug	P35367	Histamine H1 receptor	4940	DB00777
Propiomazine	SmallMoleculeDrug	P28223	5-hydroxytryptamine receptor 2A	4940	DB00777
Propiomazine	SmallMoleculeDrug	P28335	5-hydroxytryptamine receptor 2C	4940	DB00777
Propiomazine	SmallMoleculeDrug	P14416	D(2) dopamine receptor	4940	DB00777
Propiomazine	SmallMoleculeDrug	P21728	D(1A) dopamine receptor	4940	DB00777
Propiomazine	SmallMoleculeDrug	P21917	D(4) dopamine receptor	4940	DB00777
Propiomazine	SmallMoleculeDrug	P35348	Alpha-1A adrenergic receptor	4940	DB00777
Propiomazine	SmallMoleculeDrug	P35368	Alpha-1B adrenergic receptor	4940	DB00777
Propiomazine	SmallMoleculeDrug	P25100	Alpha-1D adrenergic receptor	4940	DB00777
Propiomazine	SmallMoleculeDrug	P20309	Muscarinic acetylcholine receptor M3	4940	DB00777
Propiomazine	SmallMoleculeDrug	P08912	Muscarinic acetylcholine receptor M5	4940	DB00777
Propiomazine	SmallMoleculeDrug	P08172	Muscarinic acetylcholine receptor M2	4940	DB00777
Propiomazine	SmallMoleculeDrug	P08173	Muscarinic acetylcholine receptor M4	4940	DB00777
Propiomazine	SmallMoleculeDrug	P11229	Muscarinic acetylcholine receptor M1	4940	DB00777
Propantheline	SmallMoleculeDrug	P11229	Muscarinic acetylcholine receptor M1	4934	DB00782
Estradiol	SmallMoleculeDrug	P03372	Estrogen receptor	5757	DB00783
Estradiol	SmallMoleculeDrug	Q92731	Estrogen receptor beta	5757	DB00783
Estradiol	SmallMoleculeDrug	O75469	Nuclear receptor subfamily 1 group I member 2	5757	DB00783
Mefenamic acid	SmallMoleculeDrug	P35354	Prostaglandin G/H synthase 2	4044	DB00784
Mefenamic acid	SmallMoleculeDrug	P23219	Prostaglandin G/H synthase 1	4044	DB00784
Marimastat	SmallMoleculeDrug	P03956	Interstitial collagenase	119031	DB00786
Marimastat	SmallMoleculeDrug	P08253	72 kDa type IV collagenase	119031	DB00786
Marimastat	SmallMoleculeDrug	P08254	Stromelysin-1	119031	DB00786
Marimastat	SmallMoleculeDrug	P09237	Matrilysin	119031	DB00786
Marimastat	SmallMoleculeDrug	P22894	Neutrophil collagenase	119031	DB00786
Marimastat	SmallMoleculeDrug	P14780	Matrix metalloproteinase-9	119031	DB00786
Marimastat	SmallMoleculeDrug	P09238	Stromelysin-2	119031	DB00786
Marimastat	SmallMoleculeDrug	P24347	Stromelysin-3	119031	DB00786
Marimastat	SmallMoleculeDrug	P39900	Macrophage metalloelastase	119031	DB00786
Marimastat	SmallMoleculeDrug	P45452	Collagenase 3	119031	DB00786
Marimastat	SmallMoleculeDrug	P50281	Matrix metalloproteinase-14	119031	DB00786
Marimastat	SmallMoleculeDrug	P51511	Matrix metalloproteinase-15	119031	DB00786
Marimastat	SmallMoleculeDrug	P51512	Matrix metalloproteinase-16	119031	DB00786
Marimastat	SmallMoleculeDrug	Q9ULZ9	Matrix metalloproteinase-17	119031	DB00786
Marimastat	SmallMoleculeDrug	Q99542	Matrix metalloproteinase-19	119031	DB00786
Marimastat	SmallMoleculeDrug	O60882	Matrix metalloproteinase-20	119031	DB00786
Marimastat	SmallMoleculeDrug	Q8N119	Matrix metalloproteinase-21	119031	DB00786
Marimastat	SmallMoleculeDrug	O75900	Matrix metalloproteinase-23	119031	DB00786
Marimastat	SmallMoleculeDrug	Q9Y5R2	Matrix metalloproteinase-24	119031	DB00786
Marimastat	SmallMoleculeDrug	Q9NPA2	Matrix metalloproteinase-25	119031	DB00786
Marimastat	SmallMoleculeDrug	Q9NRE1	Matrix metalloproteinase-26	119031	DB00786
Marimastat	SmallMoleculeDrug	Q9H306	Matrix metalloproteinase-27	119031	DB00786
Marimastat	SmallMoleculeDrug	Q9H239	Matrix metalloproteinase-28	119031	DB00786
Tripelennamine	SmallMoleculeDrug	P35367	Histamine H1 receptor	5587	DB00792
Primidone	SmallMoleculeDrug	P14867	Gamma-aminobutyric acid receptor subunit alpha-1	4909	DB00794
Primidone	SmallMoleculeDrug	P47869	Gamma-aminobutyric acid receptor subunit alpha-2	4909	DB00794
Primidone	SmallMoleculeDrug	P34903	Gamma-aminobutyric acid receptor subunit alpha-3	4909	DB00794
Primidone	SmallMoleculeDrug	P48169	Gamma-aminobutyric acid receptor subunit alpha-4	4909	DB00794
Primidone	SmallMoleculeDrug	P31644	Gamma-aminobutyric acid receptor subunit alpha-5	4909	DB00794
Primidone	SmallMoleculeDrug	Q16445	Gamma-aminobutyric acid receptor subunit alpha-6	4909	DB00794
Primidone	SmallMoleculeDrug	P43681	Neuronal acetylcholine receptor subunit alpha-4	4909	DB00794
Primidone	SmallMoleculeDrug	P36544	Neuronal acetylcholine receptor subunit alpha-7	4909	DB00794
Primidone	SmallMoleculeDrug	P42262	Glutamate receptor 2	4909	DB00794
Primidone	SmallMoleculeDrug	P18505	Gamma-aminobutyric acid receptor subunit beta-1	4909	DB00794
Primidone	SmallMoleculeDrug	P47870	Gamma-aminobutyric acid receptor subunit beta-2	4909	DB00794
Primidone	SmallMoleculeDrug	P28472	Gamma-aminobutyric acid receptor subunit beta-3	4909	DB00794
Primidone	SmallMoleculeDrug	O14764	Gamma-aminobutyric acid receptor subunit delta	4909	DB00794
Primidone	SmallMoleculeDrug	P78334	Gamma-aminobutyric acid receptor subunit epsilon	4909	DB00794
Primidone	SmallMoleculeDrug	Q8N1C3	Gamma-aminobutyric acid receptor subunit gamma-1	4909	DB00794
Primidone	SmallMoleculeDrug	P18507	Gamma-aminobutyric acid receptor subunit gamma-2	4909	DB00794
Primidone	SmallMoleculeDrug	Q99928	Gamma-aminobutyric acid receptor subunit gamma-3	4909	DB00794
Primidone	SmallMoleculeDrug	O00591	Gamma-aminobutyric acid receptor subunit pi	4909	DB00794
Primidone	SmallMoleculeDrug	Q9UN88	Gamma-aminobutyric acid receptor subunit theta	4909	DB00794
Candesartan	SmallMoleculeDrug	P30556	Type-1 angiotensin II receptor	2541	DB00796
Tolazoline	SmallMoleculeDrug	P35348	Alpha-1A adrenergic receptor	5504	DB00797
Tolazoline	SmallMoleculeDrug	P08913	Alpha-2A adrenergic receptor	5504	DB00797
Tolazoline	SmallMoleculeDrug	P35367	Histamine H1 receptor	5504	DB00797
Tolazoline	SmallMoleculeDrug	P25021	Histamine H2 receptor	5504	DB00797
Tolazoline	SmallMoleculeDrug	P18825	Alpha-2C adrenergic receptor	5504	DB00797
Tolazoline	SmallMoleculeDrug	P18089	Alpha-2B adrenergic receptor	5504	DB00797
Gentamicin	SmallMoleculeDrug	P00374	Dihydrofolate reductase	3467	DB00798
Tazarotene	SmallMoleculeDrug	P10276	Retinoic acid receptor alpha	5381	DB00799
Tazarotene	SmallMoleculeDrug	P28702	Retinoic acid receptor RXR-beta	5381	DB00799
Tazarotene	SmallMoleculeDrug	P13631	Retinoic acid receptor gamma	5381	DB00799
Tazarotene	SmallMoleculeDrug	P10826	Retinoic acid receptor beta	5381	DB00799
Fenoldopam	SmallMoleculeDrug	P21918	D(1B) dopamine receptor	3341	DB00800
Fenoldopam	SmallMoleculeDrug	P21728	D(1A) dopamine receptor	3341	DB00800
Fenoldopam	SmallMoleculeDrug	P18089	Alpha-2B adrenergic receptor	3341	DB00800
Fenoldopam	SmallMoleculeDrug	P18825	Alpha-2C adrenergic receptor	3341	DB00800
Fenoldopam	SmallMoleculeDrug	P08913	Alpha-2A adrenergic receptor	3341	DB00800
Fenoldopam	SmallMoleculeDrug	P35368	Alpha-1B adrenergic receptor	3341	DB00800
Fenoldopam	SmallMoleculeDrug	P25100	Alpha-1D adrenergic receptor	3341	DB00800
Fenoldopam	SmallMoleculeDrug	P35348	Alpha-1A adrenergic receptor	3341	DB00800
Halazepam	SmallMoleculeDrug	P14867	Gamma-aminobutyric acid receptor subunit alpha-1	31640	DB00801
Halazepam	SmallMoleculeDrug	P47869	Gamma-aminobutyric acid receptor subunit alpha-2	31640	DB00801
Halazepam	SmallMoleculeDrug	P34903	Gamma-aminobutyric acid receptor subunit alpha-3	31640	DB00801
Halazepam	SmallMoleculeDrug	P31644	Gamma-aminobutyric acid receptor subunit alpha-5	31640	DB00801
Halazepam	SmallMoleculeDrug	Q8N1C3	Gamma-aminobutyric acid receptor subunit gamma-1	31640	DB00801
Halazepam	SmallMoleculeDrug	P18507	Gamma-aminobutyric acid receptor subunit gamma-2	31640	DB00801
Halazepam	SmallMoleculeDrug	Q99928	Gamma-aminobutyric acid receptor subunit gamma-3	31640	DB00801
Halazepam	SmallMoleculeDrug	P18505	Gamma-aminobutyric acid receptor subunit beta-1	31640	DB00801
Halazepam	SmallMoleculeDrug	P47870	Gamma-aminobutyric acid receptor subunit beta-2	31640	DB00801
Halazepam	SmallMoleculeDrug	P28472	Gamma-aminobutyric acid receptor subunit beta-3	31640	DB00801
Halazepam	SmallMoleculeDrug	O14764	Gamma-aminobutyric acid receptor subunit delta	31640	DB00801
Halazepam	SmallMoleculeDrug	P78334	Gamma-aminobutyric acid receptor subunit epsilon	31640	DB00801
Halazepam	SmallMoleculeDrug	O00591	Gamma-aminobutyric acid receptor subunit pi	31640	DB00801
Halazepam	SmallMoleculeDrug	P24046	Gamma-aminobutyric acid receptor subunit rho-1	31640	DB00801
Halazepam	SmallMoleculeDrug	P28476	Gamma-aminobutyric acid receptor subunit rho-2	31640	DB00801
Halazepam	SmallMoleculeDrug	A8MPY1	Gamma-aminobutyric acid receptor subunit rho-3	31640	DB00801
Halazepam	SmallMoleculeDrug	P48169	Gamma-aminobutyric acid receptor subunit alpha-4	31640	DB00801
Halazepam	SmallMoleculeDrug	Q16445	Gamma-aminobutyric acid receptor subunit alpha-6	31640	DB00801
Halazepam	SmallMoleculeDrug	Q9UN88	Gamma-aminobutyric acid receptor subunit theta	31640	DB00801
Alfentanil	SmallMoleculeDrug	P35372	Mu-type opioid receptor	51263	DB00802
Dicyclomine	SmallMoleculeDrug	P11229	Muscarinic acetylcholine receptor M1	3042	DB00804
Dicyclomine	SmallMoleculeDrug	P08172	Muscarinic acetylcholine receptor M2	3042	DB00804
Minaprine	SmallMoleculeDrug	P21397	Amine oxidase [flavin-containing] A	4199	DB00805
Minaprine	SmallMoleculeDrug	P41595	5-hydroxytryptamine receptor 2B	4199	DB00805
Minaprine	SmallMoleculeDrug	P28223	5-hydroxytryptamine receptor 2A	4199	DB00805
Minaprine	SmallMoleculeDrug	P28335	5-hydroxytryptamine receptor 2C	4199	DB00805
Minaprine	SmallMoleculeDrug	P22303	Acetylcholinesterase	4199	DB00805
Minaprine	SmallMoleculeDrug	P31645	Sodium-dependent serotonin transporter	4199	DB00805
Minaprine	SmallMoleculeDrug	P21728	D(1A) dopamine receptor	4199	DB00805
Minaprine	SmallMoleculeDrug	P14416	D(2) dopamine receptor	4199	DB00805
Minaprine	SmallMoleculeDrug	P11229	Muscarinic acetylcholine receptor M1	4199	DB00805
Pentoxifylline	SmallMoleculeDrug	Q07343	cAMP-specific 3',5'-cyclic phosphodiesterase 4B	4740	DB00806
Pentoxifylline	SmallMoleculeDrug	P30542	Adenosine receptor A1	4740	DB00806
Pentoxifylline	SmallMoleculeDrug	O76074	cGMP-specific 3',5'-cyclic phosphodiesterase	4740	DB00806
Pentoxifylline	SmallMoleculeDrug	P27815	cAMP-specific 3',5'-cyclic phosphodiesterase 4A	4740	DB00806
Pentoxifylline	SmallMoleculeDrug	P29274	Adenosine receptor A2a	4740	DB00806
Pentoxifylline	SmallMoleculeDrug	P21589	5'-nucleotidase	4740	DB00806
Indapamide	SmallMoleculeDrug	P51787	Potassium voltage-gated channel subfamily KQT member 1	3702	DB00808
Indapamide	SmallMoleculeDrug	P15382	Potassium voltage-gated channel subfamily E member 1	3702	DB00808
Tropicamide	SmallMoleculeDrug	P08173	Muscarinic acetylcholine receptor M4	5593	DB00809
Tropicamide	SmallMoleculeDrug	P11229	Muscarinic acetylcholine receptor M1	5593	DB00809
Tropicamide	SmallMoleculeDrug	P08172	Muscarinic acetylcholine receptor M2	5593	DB00809
Tropicamide	SmallMoleculeDrug	P20309	Muscarinic acetylcholine receptor M3	5593	DB00809
Biperiden	SmallMoleculeDrug	P11229	Muscarinic acetylcholine receptor M1	2381	DB00810
Biperiden	SmallMoleculeDrug	Q15822	Neuronal acetylcholine receptor subunit alpha-2	2381	DB00810
Ribavirin	SmallMoleculeDrug	P20839	Inosine-5'-monophosphate dehydrogenase 1	37542	DB00811
Ribavirin	SmallMoleculeDrug	P55263	Adenosine kinase	37542	DB00811
Ribavirin	SmallMoleculeDrug	P49902	Cytosolic purine 5'-nucleotidase	37542	DB00811
Fentanyl	SmallMoleculeDrug	P35372	Mu-type opioid receptor	3345	DB00813
Fentanyl	SmallMoleculeDrug	P41143	Delta-type opioid receptor	3345	DB00813
Fentanyl	SmallMoleculeDrug	P41145	Kappa-type opioid receptor	3345	DB00813
Meloxicam	SmallMoleculeDrug	P35354	Prostaglandin G/H synthase 2	54677470	DB00814
Meloxicam	SmallMoleculeDrug	P23219	Prostaglandin G/H synthase 1	54677470	DB00814
Orciprenaline	SmallMoleculeDrug	P07550	Beta-2 adrenergic receptor	4086	DB00816
Propofol	SmallMoleculeDrug	P47870	Gamma-aminobutyric acid receptor subunit beta-2	4943	DB00818
Propofol	SmallMoleculeDrug	P28472	Gamma-aminobutyric acid receptor subunit beta-3	4943	DB00818
Propofol	SmallMoleculeDrug	P14867	Gamma-aminobutyric acid receptor subunit alpha-1	4943	DB00818
Propofol	SmallMoleculeDrug	P47869	Gamma-aminobutyric acid receptor subunit alpha-2	4943	DB00818
Propofol	SmallMoleculeDrug	P34903	Gamma-aminobutyric acid receptor subunit alpha-3	4943	DB00818
Propofol	SmallMoleculeDrug	P48169	Gamma-aminobutyric acid receptor subunit alpha-4	4943	DB00818
Propofol	SmallMoleculeDrug	P31644	Gamma-aminobutyric acid receptor subunit alpha-5	4943	DB00818
Propofol	SmallMoleculeDrug	Q16445	Gamma-aminobutyric acid receptor subunit alpha-6	4943	DB00818
Propofol	SmallMoleculeDrug	P18505	Gamma-aminobutyric acid receptor subunit beta-1	4943	DB00818
Propofol	SmallMoleculeDrug	O14764	Gamma-aminobutyric acid receptor subunit delta	4943	DB00818
Propofol	SmallMoleculeDrug	P78334	Gamma-aminobutyric acid receptor subunit epsilon	4943	DB00818
Propofol	SmallMoleculeDrug	Q8N1C3	Gamma-aminobutyric acid receptor subunit gamma-1	4943	DB00818
Propofol	SmallMoleculeDrug	P18507	Gamma-aminobutyric acid receptor subunit gamma-2	4943	DB00818
Propofol	SmallMoleculeDrug	Q99928	Gamma-aminobutyric acid receptor subunit gamma-3	4943	DB00818
Propofol	SmallMoleculeDrug	O00591	Gamma-aminobutyric acid receptor subunit pi	4943	DB00818
Propofol	SmallMoleculeDrug	Q9UN88	Gamma-aminobutyric acid receptor subunit theta	4943	DB00818
Acetazolamide	SmallMoleculeDrug	P00915	Carbonic anhydrase 1	1986	DB00819
Acetazolamide	SmallMoleculeDrug	Q9ULX7	Carbonic anhydrase 14	1986	DB00819
Acetazolamide	SmallMoleculeDrug	P00918	Carbonic anhydrase 2	1986	DB00819
Acetazolamide	SmallMoleculeDrug	P07451	Carbonic anhydrase 3	1986	DB00819
Acetazolamide	SmallMoleculeDrug	P22748	Carbonic anhydrase 4	1986	DB00819
Acetazolamide	SmallMoleculeDrug	P43166	Carbonic anhydrase 7	1986	DB00819
Acetazolamide	SmallMoleculeDrug	P29972	Aquaporin-1	1986	DB00819
Tadalafil	SmallMoleculeDrug	O76074	cGMP-specific 3',5'-cyclic phosphodiesterase	110635	DB00820
Carprofen	SmallMoleculeDrug	P35354	Prostaglandin G/H synthase 2	2581	DB00821
Carprofen	SmallMoleculeDrug	P23219	Prostaglandin G/H synthase 1	2581	DB00821
Disulfiram	SmallMoleculeDrug	P05091	Aldehyde dehydrogenase, mitochondrial	3117	DB00822
Disulfiram	SmallMoleculeDrug	P09172	Dopamine beta-hydroxylase	3117	DB00822
Ethynodiol	SmallMoleculeDrug	P03372	Estrogen receptor	9270	DB00823
Enprofylline	SmallMoleculeDrug	P27815	cAMP-specific 3',5'-cyclic phosphodiesterase 4A	1676	DB00824
Enprofylline	SmallMoleculeDrug	Q07343	cAMP-specific 3',5'-cyclic phosphodiesterase 4B	1676	DB00824
Enprofylline	SmallMoleculeDrug	P29275	Adenosine receptor A2b	1676	DB00824
Enprofylline	SmallMoleculeDrug	P30542	Adenosine receptor A1	1676	DB00824
Enprofylline	SmallMoleculeDrug	P29274	Adenosine receptor A2a	1676	DB00824
Enprofylline	SmallMoleculeDrug	P0DMS8	Adenosine receptor A3	1676	DB00824
[truncated: 1,692 more rows]
